# Supplementary material for: Dynamic responses to silicon in Thalasiossira pseudonana - Identification, characterisation and classification of signature genes and their corresponding protein motifs
Source: Sci Rep. 2017 Jul 7;7:4865. doi: 10.1038/s41598-017-04921-0 (PMC5501833; doi:10.1038/s41598-017-04921-0)
Supplement: Supplementary file 2 — Supplementary Dataset 1-3 [file 41598_2017_4921_MOESM2_ESM.xls]

## Sheet: Dataset S1
Supplementary Information Dataset S1 Microarray data. Spreadsheet (.xlsx) columns are labeled with the cluster analysis numbering (NR), GenBank accession ID (Acc ID), the Thaps3 protein ID (Thaps3_PID), gene description, mean signal intensities for each time point of Si shift-down and Si shift-up experiments, log2-transformed expression ratios of each time point of the Si shift-down experiment co…
				Si shift-down signal intensity							Si shift-up signal intensity								Si shift-down Log2 fold change vs. -2 h timepoint						Si shift-up Log2 fold change vs. -15 min timepoint							Light-dependent gene expression signature
NR	Acc ID	Thaps3_PID	Description	-2 h	0,33 h	1 h	2 h	4h	7,5 h	72h	-0,25 h	0,25 h	0,5 h	1 h	2 h	4 h	6 h	8 h	0,33 h	1 h	2 h	4 h	7,5 h	72 h	0,25 h	0,5 h	1 h	2 h	4 h	6 h	8 h
1	XM_002289005.1	THAPSDRAFT_21979	predicted protein	314	445	499	325	524	5963	4366	733	3280	1911	984	1412	2474	4144	5787	0.324	0.657	0.044	0.749	4.2455	3.7615	2.1445	1.369	0.4105	0.9325	1.737	2.483	2.9685	X
2	XM_002295023.1	THAPSDRAFT_25746	predicted protein	406	574	718	462	738	9692	5042	1334	8200	2722	1245	2056	4188	7722	10204	0.5	0.804	0.174	0.861	4.577	3.546	2.625	1.035	-0.094	0.629	1.655	2.538	2.941	-
3	XM_002287768.1	THAPSDRAFT_268252	WD40-repeat protein	262	436	434	320	508	9302	5886	864	3829	1438	1020	1204	2362	4214	5168	0.718	0.715	0.283	0.952	5.146	4.409	2.171	0.739	0.262	0.502	1.465	2.309	2.603	X
4	XM_002290180.1	THAPSDRAFT_268880	WD40-repeat protein	523	814	444	594	1330	14312	5965	986	3610	1754	718	1075	2672	6206	8426	0.639	-0.236	0.166	1.346	4.772	3.456	1.976	0.935	-0.355	0.225	1.537	2.758	3.199	X
5	XM_002287055.1	THAPSDRAFT_21082	Histone demethylase	124	214	146	115	202	2496	1890	390	1565	612	246	416	931	1954	2694	0.759	0.2115	-0.124	0.6375	4.252	3.6925	1.937	0.622	-0.6885	0.0885	1.239	2.291	2.7315	-
6	XM_002286035.1	THAPSDRAFT_39022	WD repeat protein	142	193	330	335	228	4132	2394	377	2015	747	250	518	886	2260	3192	0.442	1.194	1.068	0.664	4.863	3.911	2.461	1.01	-0.554	0.501	1.274	2.625	3.125	-
7	XM_002297317.1	THAPSDRAFT_bd1515	adenylosuccinate lyase	555	551	1384	749	1002	21156	11623	2035	9090	5621	1168	2546	5196	10880	13396	-0.011	1.2595	0.3805	0.823	5.155	4.2585	2.1285	1.4365	-0.7585	0.3205	1.366	2.4105	2.6775	-
8	XM_002289244.1	THAPSDRAFT_22212	predicted protein	216	347	474	247	308	5620	4583	848	6656	1737	550	1164	2388	4171	6044	0.676	1.0925	0.177	0.495	4.6155	4.16	2.927	0.9925	-0.583	0.5155	1.4995	2.287	2.831	-
9	XM_002292092.1	THAPSDRAFT_23862	Symportin-related protein	142	140	266	138	150	3564	3062	504	2894	849	351	667	1094	2453	3510	-0.023	0.898	-0.042	0.082	4.65	4.258	2.523	0.759	-0.515	0.41	1.124	2.29	2.804	-
10	XM_002288472.1	THAPSDRAFT_21929	23S rRNA methyltransferase or N6-adenine-specific DNA methylase	198	294	381	287	622	4074	2188	505	2367	1250	430	520	1044	2025	2844	0.573	0.937	0.528	1.635	4.361	3.459	2.229	1.308	-0.236	0.044	1.049	2.003	2.494	-
11	XM_002293267.1	THAPSDRAFT_29782	eukaryotic translation initiation factor 6	1724	3811	2113	2738	5175	35032	14035	3487	12044	6994	2124	3224	7170	14697	20916	1.144	0.298	0.67	1.588	4.35	3.023	1.801	1.01	-0.709	-0.098	1.055	2.086	2.599	-
12	XM_002289878.1	THAPSDRAFT_268745	Pentatricopeptide repeat-containing protein	180	385	387	220	396	4970	1738	538	2054	1022	430	668	1438	2388	2205	1.101	1.097	0.29	1.144	4.782	3.146	1.936	0.926	-0.321	0.316	1.422	2.153	2.037	-
13	XM_002291255.1	THAPSDRAFT_40871	predicted protein	455	1423	460	529	1392	10818	7458	1787	5793	2770	1203	1398	3494	6749	7931	1.637	0.01	0.215	1.614	4.573	4.008	1.694	0.632	-0.571	-0.355	0.966	1.917	2.15	-
14	XM_002289972.1	THAPSDRAFT_40529	Dynein intermediate chain	183	314	464	309	672	5504	4385	719	2904	1482	530	738	1648	2970	3696	0.796	1.359	0.767	1.896	4.937	4.596	2.019	1.048	-0.436	0.041	1.199	2.051	2.366	-
15	XM_002297432.1	THAPSDRAFT_bd1876	N-acetyltransferase B complex (NatB) non catalytic subunit	299	405	852	608	904	8809	5392	1348	5852	2450	990	1278	2790	5078	6927	0.426	1.496	0.9995	1.5805	4.8585	4.1495	2.1205	0.8595	-0.4525	-0.087	1.0345	1.893	2.355	-
16	XM_002296154.1	THAPS_35527	CTP synthase	258	931	352	275	401	4963	4862	844	2859	1586	1204	1333	1498	3256	4878	1.7725	0.4195	0.089	0.5705	4.2255	4.13	1.7335	0.897	0.5045	0.654	0.8245	1.9385	2.512	X
17	XM_002289568.1	THAPSDRAFT_268596	hypothetical protein THAPSDRAFT_268596	168	278	260	322	145	3800	2762	788	2790	958	616	1268	1434	2876	4126	0.627	0.638	0.806	-0.192	4.502	3.883	1.819	0.245	-0.359	0.689	0.865	1.87	2.391	-
18	XM_002287135.1	THAPSDRAFT_32414	predicted protein	360	891	635	286	344	5131	5248	1166	3260	2235	897	1117	1846	3106	3778	1.2205	0.788	-0.352	-0.081	3.8295	3.771	1.457	0.921	-0.385	-0.0585	0.664	1.4145	1.6875	-
19	XM_002291472.1	THAPSDRAFT_269120	heat shock protein 70	7326	20119	10612	8836	23189	107400	56046	16209	68018	21446	17531	31360	40012	78669	99466	1.482	0.551	0.275	1.669	3.9	2.912	2.07	0.405	0.113	0.953	1.304	2.277	2.618	X
20	XM_002294181.1	THAPSDRAFT_37748	Nuclear VCP-like-like protein	138	165	188	203	309	1422	1268	209	743	328	188	388	716	1152	1201	0.254	0.4235	0.552	1.156	3.3585	3.014	1.848	0.669	-0.1375	0.911	1.792	2.4805	2.542	-
21	XM_002293366.1	THAPSDRAFT_24679	Phosphorylated CTD interacting factor 1 WW domain protein	210	420	320	313	489	2512	2048	346	2726	965	495	736	1200	1873	2603	0.86	0.5525	0.513	1.097	3.398	3.03	2.9125	1.471	0.5475	1.084	1.8085	2.4205	2.8555	X
22	XM_002286691.1	THAPSDRAFT_31465	Ribosome production factor 1	130	211	388	182	180	2256	1323	379	1906	783	374	638	923	1754	2199	0.685	1.55	0.483	0.46	4.097	3.09	2.325	1.045	-0.025	0.751	1.28	2.21	2.528	-
23	XM_002291549.1	THAPSDRAFT_28755	Ribosome biogenesis protein NSA2	187	303	724	308	303	3478	2036	569	2072	961	438	790	1239	2078	2581	0.663	1.8995	0.723	0.667	4.182	3.296	1.867	0.7525	-0.3725	0.481	1.1185	1.867	2.1805	-
24	XM_002294878.1	THAPSDRAFT_13224	polyadenlyte binding protein	3552	4220	17398	5964	5817	53720	41208	8358	45074	20798	6058	9689	15238	31540	42729	0.251	2.255	0.686	0.678	3.923	3.485	2.535	1.418	-0.358	0.319	0.965	2.022	2.459	-
25	XM_002291231.1	THAPSDRAFT_34729	predicted protein	158	332	516	232	284	2176	1226	395	1936	763	384	802	1054	1256	1448	1.041	1.615	0.521	0.777	3.6725	2.6125	2.2785	0.932	-0.0455	1.0245	1.4165	1.6615	1.8425	-
26	XM_002291022.1	THAPSDRAFT_35041	RNA-binding protein PNO1-like	120	151	344	238	419	2306	1176	298	1190	452	364	733	860	1582	1822	0.335	1.49	0.989	1.802	4.255	3.097	2.031	0.623	0.32	1.334	1.567	2.444	2.644	X
27	XM_002287746.1	THAPSDRAFT_21245	predicted protein	258	288	526	478	776	4820	2854	894	3071	1702	1284	1540	2292	3172	3784	0.152	1.004	0.893	1.587	4.221	3.459	1.78	0.927	0.523	0.784	1.357	1.825	2.073	X
28	XM_002297018.1	THAPSDRAFT_25484	Low temperature viability protein, putative	139	233	674	296	380	1901	1666	424	1834	833	322	565	837	1245	1516	0.715	2.2655	1.0455	1.438	3.7485	3.4025	2.065	0.946	-0.3435	0.45	0.994	1.5715	1.812	-
29	XM_002292100.1	THAPSDRAFT_7788	F-box protein	128	166	404	300	384	1968	1244	500	1678	1013	452	638	879	1200	1488	0.379	1.637	1.22	1.583	3.94	3.216	1.746	1.01	-0.149	0.352	0.813	1.262	1.573	-
30	XM_002287439.1	THAPSDRAFT_21462	rpot-like RNA polymerase	407	692	1650	1016	1790	7508	4975	1038	3756	1738	802	936	2140	3014	3442	0.76	2.006	1.284	2.133	4.206	3.558	1.857	0.744	-0.374	-0.148	1.039	1.537	1.727	-
31	XM_002289110.1	THAPSDRAFT_268598	Ribosomal RNA assembly protein Mis3	262	566	962	510	647	5053	3613	952	3366	1422	670	1006	1518	2981	4386	1.104	1.868	0.939	1.295	4.265	3.758	1.813	0.578	-0.506	0.08	0.674	1.649	2.201	-
32	XM_002291248.1	THAPSDRAFT_35194	BAP28-related protein	1708	2856	4514	3910	6003	23516	13303	3674	8622	6542	2516	3311	6137	10962	14243	0.742	1.397	1.193	1.813	3.783	2.947	1.231	0.832	-0.543	-0.146	0.745	1.582	1.959	-
33	XM_002289430.1	THAPSDRAFT_262275	Unknown diatom specific protein	826	1435	1487	1672	2061	9052	6862	1817	4321	3564	1276	1618	2948	5425	6738	0.808	0.8395	0.985	1.2925	3.423	3.014	1.262	0.973	-0.49	-0.16	0.722	1.593	1.8965	-
34	XM_002289463.1	THAPSDRAFT_268766	ABC transporter	1110	1650	2468	1867	2908	15548	9608	2710	6707	3456	1965	2341	3654	6684	8741	0.564	1.146	0.713	1.38	3.807	3.103	1.309	0.353	-0.462	-0.212	0.43	1.304	1.69	-
35	XM_002287299.1	THAPSDRAFT_39540	Cysteine desulfurase and tRNA 2-thiocytidine biosynthesis domain protein	418	1369	1136	755	1369	6101	3800	993	2975	1530	684	775	1515	2876	3333	1.364	1.456	0.839	1.713	3.841	3.1235	1.531	0.599	-0.5445	-0.363	0.578	1.4825	1.6905	-
36	XM_002296270.1	THAPS_29018	Nonsense mediated decay protein 3-like protein	522	1181	1020	702	1280	6744	5603	1464	5364	2424	954	1148	2320	4338	5700	1.176	0.947	0.413	1.288	3.688	3.386	1.878	0.723	-0.612	-0.345	0.668	1.573	1.967	-
37	XM_002285925.1	THAPSDRAFT_20583	predicted protein	556	1814	1626	720	1153	5651	2300	818	2386	1226	628	792	1375	2520	2878	1.667	1.537	0.355	1.054	3.347	2.024	1.543	0.579	-0.382	-0.06	0.749	1.623	1.815	-
38	XM_002296271.1	THAPS_41419	RT4, ribosomal protein 4, mitochondrial large ribosomal subunit	201	396	388	228	326	3444	1444	487	1532	580	286	514	836	1781	2564	0.974	0.931	0.181	0.693	4.082	2.784	1.651	0.251	-0.768	0.078	0.78	1.871	2.393	-
39	XM_002291474.1	THAPSDRAFT_262914	heat shock protein	7566	13270	9646	9137	28470	138330	55502	18566	37813	16760	8519	17271	31148	62108	57144	0.816	0.343	0.251	1.909	4.198	2.875	1.041	-0.158	-1.11	-0.09	0.757	1.757	1.637	-
40	XM_002287818.1	THAPSDRAFT_21305	WD40 repeat protein	656	1128	746	718	2114	10968	5030	1920	4638	2324	1613	1802	2444	4733	6250	0.784	0.187	0.124	1.69	4.065	2.925	1.272	0.27	-0.253	-0.092	0.348	1.299	1.702	-
41	XM_002289890.1	THAPSDRAFT_22404	atp-dependent RNA helicase	257	408	348	399	920	5058	2632	711	1436	1310	435	584	1316	2506	3115	0.622	0.429	0.6215	1.817	4.2415	3.2805	1.0225	0.8875	-0.6905	-0.283	0.885	1.809	2.117	-
42	XM_002296344.1	THAPSDRAFT_41953	tRNA-splicing ligase RtcB-like protein	392	1380	633	781	1884	8357	2640	754	1486	1257	551	1048	1645	2668	2810	1.795	0.681	0.998	2.265	4.409	2.7225	0.973	0.743	-0.4475	0.481	1.118	1.8105	1.888	-
43	XM_002285960.1	THAPSDRAFT_13578	predicted protein	86	94	105	94	108	656	464	164	608	276	151	238	408	714	942	0.116	0.2775	0.0975	0.3225	2.9165	2.246	1.902	0.7645	-0.1085	0.5505	1.323	2.134	2.534	X
44	XM_002291499.1	THAPSDRAFT_23202	predicted protein	120	113	150	124	138	1387	532	220	858	352	155	300	485	898	1166	-0.095	0.296	0.041	0.192	3.518	1.977	1.96	0.674	-0.509	0.448	1.136	2.019	2.401	-
45	XM_002293147.1	THAPSDRAFT_36986	predicted protein	93	100	94	88	95	762	297	148	641	208	128	202	322	695	966	0.1025	0.025	-0.0905	0.032	2.7895	1.408	1.894	0.4405	-0.201	0.41	0.9895	2.037	2.4775	-
46	XM_002288596.1	THAPSDRAFT_32996	predicted protein	112	96	80	78	109	1214	280	152	362	216	140	178	338	748	915	-0.231	-0.485	-0.514	-0.036	3.438	1.255	1.255	0.512	-0.123	0.233	1.157	2.305	2.594	-
47	XM_002291211.1	THAPSDRAFT_35207	predicted protein	116	118	105	92	129	797	208	127	306	152	98	146	274	613	805	0.022	-0.135	-0.328	0.149	2.789	0.824	1.262	0.244	-0.368	0.199	1.113	2.271	2.662	-
48	XM_002288496.1	THAPSDRAFT_21959	predicted protein	193	142	158	144	180	1526	539	231	614	386	198	232	454	758	922	-0.449	-0.29	-0.423	-0.112	2.981	1.386	1.412	0.731	-0.227	0.008	0.974	1.712	1.998	-
49	XM_002290516.1	THAPSDRAFT_5104	predicted protein	264	182	173	178	237	2741	1198	344	986	518	256	389	800	1574	2410	-0.549	-0.617	-0.576	-0.162	3.368	2.14	1.52	0.587	-0.425	0.177	1.216	2.195	2.81	-
50	XM_002296596.1	THAPSDRAFT_24390	predicted protein	220	188	125	142	220	2248	997	327	902	534	223	309	689	1406	1893	-0.229	-0.823	-0.629	-0.004	3.35	2.104	1.464	0.706	-0.554	-0.079	1.076	2.105	2.534	-
51	XM_002294931.1	THAPSDRAFT_11660	predicted protein	268	276	145	180	254	3164	1126	280	1038	502	246	339	762	1709	2224	0.025	-0.888	-0.585	-0.072	3.564	1.95	1.916	0.858	-0.164	0.299	1.47	2.635	3.015	-
52	XM_002288548.1	THAPSDRAFT_3944	GTP binding protein	296	392	190	185	348	4170	1796	384	1026	610	340	484	996	2050	3262	0.403	-0.643	-0.686	0.236	3.819	2.598	1.417	0.667	-0.18	0.331	1.375	2.416	3.086	-
53	XM_002287103.1	THAPSDRAFT_21110	predicted protein	120	160	97	98	105	1572	561	204	458	269	186	264	470	1034	1643	0.355	-0.3185	-0.3	-0.202	3.6955	2.1425	1.1555	0.384	-0.1495	0.367	1.1895	2.3215	2.9945	-
54	XM_002286737.1	THAPSDRAFT_260923	carbamoyltransferase	116	122	296	91	98	2314	649	175	348	220	114	175	358	1031	1490	0.084	1.117	-0.333	-0.215	4.336	2.43	0.992	0.325	-0.621	-0.003	1.031	2.555	3.086	-
55	XM_002286814.1	THAPSDRAFT_20879	predicted protein	162	163	169	144	195	4138	1016	355	898	470	215	349	634	1643	2490	0.0275	0.0745	-0.148	0.213	4.306	2.252	1.2035	0.3545	-0.697	-0.0415	0.7445	2.0035	2.5825	-
56	XM_002286720.1	THAPSDRAFT_20788	methyltransferase	210	246	258	170	174	1920	704	178	422	340	144	175	278	951	2086	0.235	0.295	-0.298	-0.257	3.187	1.663	1.25	0.936	-0.293	-0.019	0.646	2.422	3.556	-
57	XM_002290733.1	THAPSDRAFT_22808	predicted protein	194	145	216	204	113	2422	852	184	597	368	128	175	282	817	2337	-0.396	0.0935	-0.1	-0.804	3.4505	2.0065	1.6385	0.9925	-0.5225	-0.0695	0.576	2.062	3.5765	-
58	XM_002296049.1	THAPS_23385	predicted protein	269	146	434	568	108	4018	1299	356	854	484	301	426	821	2239	3911	-0.888	0.39	0.399	-1.327	3.899	2.251	1.284	0.447	-0.216	0.285	1.222	2.681	3.483	-
59	XM_002293939.1	THAPSDRAFT_37327	tRNA-methyltransferase	134	156	126	108	173	2348	882	242	974	442	186	318	744	1735	2376	0.219	-0.103	-0.318	0.31	4.13	2.531	2.029	0.888	-0.356	0.41	1.638	2.861	3.316	-
60	XM_002291311.1	THAPSDRAFT_22985	predicted protein	172	139	220	176	180	3504	1528	293	1188	552	223	387	750	2019	2960	-0.31	0.35	0.014	0.0475	4.33	2.9045	2.016	0.9065	-0.395	0.4025	1.3435	2.7785	3.3255	-
61	XM_002294917.1	THAPSDRAFT_25799	predicted protein	182	134	148	148	260	3020	1222	330	1544	529	264	381	660	1774	3128	-0.449	-0.306	-0.295	0.391	4.052	2.659	2.228	0.68	-0.327	0.208	0.999	2.427	3.246	-
62	XM_002296572.1	THAPSDRAFT_24369	predicted protein	104	108	102	98	110	1251	360	118	375	198	108	176	374	818	1040	0.072	-0.032	-0.078	0.074	3.596	1.602	1.665	0.737	-0.139	0.569	1.662	2.787	3.138	-
63	XM_002295424.1	THAPS_38136	predicted protein	116	110	116	99	110	2388	266	105	320	188	98	152	312	670	938	-0.075	0.02	-0.233	-0.072	4.374	1.206	1.607	0.835	-0.109	0.489	1.54	2.673	3.135	-
64	XM_002289627.1	THAPSDRAFT_22139	predicted protein	398	187	298	303	396	5093	1614	453	2599	720	412	860	1350	2651	4474	-1.09	-0.42	-0.4	-0.008	3.676	1.987	2.523	0.673	-0.139	0.924	1.578	2.552	3.3	-
65	XM_002292839.1	THAPSDRAFT_24217	predicted protein	115	166	104	126	115	1581	619	142	393	236	150	288	560	1341	1853	0.367	-0.1445	0.0725	-0.08	3.757	2.2	1.453	0.7345	0.069	1.0045	1.959	3.2215	3.672	-
66	XM_002286735.1	THAPSDRAFT_1374	predicted protein	115	134	181	116	80	1259	968	170	542	274	114	216	480	1094	1981	0.202	0.565	-0.034	-0.519	3.449	2.849	1.692	0.715	-0.547	0.368	1.521	2.712	3.568	-
67	XM_002288750.1	THAPSDRAFT_261746	hypothetical protein THAPSDRAFT_261746	164	192	225	166	125	1799	743	194	1736	566	258	286	452	1039	1462	0.2745	0.4835	-0.059	-0.3545	3.46	2.117	3.1595	1.565	0.4385	0.584	1.232	2.427	2.9075	-
68	XM_002288501.1	THAPSDRAFT_21966	predicted protein	142	128	170	134	124	1674	808	180	1007	389	193	237	445	1239	2005	-0.141	0.259	-0.081	-0.207	3.542	2.298	2.489	1.113	0.098	0.4	1.311	2.788	3.479	-
69	XM_002286948.1	THAPSDRAFT_18198	predicted protein	234	294	342	318	313	1794	910	284	1410	540	342	452	906	2050	2281	0.329	0.549	0.443	0.419	2.935	1.923	2.327	0.94	0.283	0.684	1.681	2.867	3.017	X
70	XM_002291457.1	THAPSDRAFT_6250	reductase	350	433	413	461	443	1690	878	222	1171	384	286	268	494	1329	2284	0.161	0.144	0.174	0.2155	2.423	1.382	2.4845	0.8245	0.2225	0.347	1.23	2.6665	3.4475	X
71	XM_002291030.1	THAPSDRAFT_23106	predicted protein	163	154	315	242	289	2729	1554	396	2389	814	276	489	924	1770	2352	-0.1225	0.8995	0.466	0.6775	3.8965	2.871	2.567	1.014	-0.4855	0.351	1.2455	2.1625	2.5465	-
72	XM_002291226.1	THAPSDRAFT_34881	predicted protein	134	170	184	146	144	2168	1026	373	1687	660	246	421	734	1626	1837	0.345	0.4365	0.1205	0.1025	4.0135	2.916	2.1755	0.825	-0.622	0.1725	0.98	2.124	2.2995	-
73	XM_002289535.1	THAPSDRAFT_22498	predicted protein	201	194	439	184	222	3100	1419	431	1642	993	336	522	917	1860	2391	-0.07	1.072	-0.1225	0.0725	3.77	2.5655	1.8915	1.148	-0.365	0.269	1.056	2.0515	2.378	-
74	XM_002286012.1	THAPSDRAFT_267957	translation elongation factor ef-1 alpha	133	141	203	153	188	1084	1502	178	644	410	124	150	288	735	1172	0.087	0.597	0.2	0.485	3.031	3.049	1.863	1.211	-0.524	-0.229	0.694	2.056	2.729	-
75	XM_002292455.1	THAPSDRAFT_24015	predicted protein	286	226	286	289	374	4018	2262	479	1610	1010	397	451	1044	1808	2330	-0.343	-0.007	0.011	0.387	3.814	2.97	1.749	1.07	-0.273	-0.087	1.119	1.913	2.268	X
76	XM_002295515.1	THAPS_10853	predicted protein	310	180	462	347	327	4576	1816	740	2999	1040	374	498	927	2640	4470	-0.7805	0.614	0.1655	0.0465	3.803	2.408	1.994	0.4405	-1.002	-0.5625	0.3045	1.8005	2.57	-
77	XM_002290045.1	THAPSDRAFT_34176	predicted protein	115	108	112	100	142	1568	597	229	645	336	230	265	452	872	1120	-0.087	-0.044	-0.208	0.299	3.766	2.236	1.493	0.551	-0.007	0.208	0.981	1.928	2.28	-
78	XM_002289874.1	THAPSDRAFT_268744	predicted protein	289	282	221	203	344	3194	1361	450	1432	748	428	567	1169	1790	2086	-0.0435	-0.3845	-0.511	0.243	3.4445	2.0835	1.6535	0.7225	-0.0765	0.3325	1.368	1.9805	2.1955	-
79	XM_002291433.1	THAPSDRAFT_34596	predicted protein	447	412	339	288	518	5470	2755	628	1424	851	444	560	1150	2366	2868	-0.1305	-0.4045	-0.637	0.211	3.6115	2.537	1.254	0.505	-0.4265	-0.093	0.936	1.9875	2.265	X
80	XM_002294777.1	THAPSDRAFT_25689	predicted protein	124	124	130	118	151	1680	918	294	1066	457	272	522	870	1570	1954	0.001	0.061	-0.081	0.282	3.756	2.786	1.86	0.619	-0.124	0.831	1.564	2.421	2.735	-
81	XM_002296559.1	THAPSDRAFT_24358	predicted protein	84	95	72	78	102	956	967	246	622	288	252	464	480	912	1466	0.176	-0.228	-0.109	0.285	3.508	3.337	1.337	0.23	0.025	0.913	0.964	1.889	2.573	-
82	XM_002287238.1	THAPSDRAFT_2392	predicted protein	124	111	138	125	182	796	618	249	569	331	207	231	349	596	890	-0.1575	0.156	0.014	0.543	2.6835	2.1585	1.1335	0.3715	-0.2645	-0.0855	0.485	1.245	1.813	-
83	XM_002296901.1	THAPSDRAFT_30454	predicted protein	144	132	150	120	156	1135	641	273	606	328	225	300	387	680	823	-0.1225	0.045	-0.2835	0.093	2.9645	2.0965	1.124	0.271	-0.284	0.137	0.4995	1.3035	1.5715	-
84	XM_002289954.1	THAPSDRAFT_262325	rRNA methyltransferase	338	334	370	318	305	2272	1482	528	1976	688	382	440	614	1222	2222	-0.008	0.141	-0.082	-0.138	2.755	2.091	1.902	0.375	-0.467	-0.269	0.207	1.208	2.056	-
85	XM_002292073.1	THAPSDRAFT_29232	lysyl-trna synthetase	2082	1878	4421	2202	1970	20684	16668	4045	10334	5604	2450	3696	5222	12021	17087	-0.149	1.074	0.044	-0.086	3.304	2.961	1.363	0.482	-0.723	-0.131	0.381	1.58	2.091	-
86	XM_002286501.1	THAPSDRAFT_30833	predicted protein	226	170	392	221	285	2198	1208	480	1640	644	240	474	629	1170	1202	-0.269	0.917	0.109	0.483	3.429	2.391	1.79	0.443	-0.985	0.004	0.409	1.305	1.336	-
87	XM_002291686.1	THAPSDRAFT_263350	RPC25,-like protein to dna-directed RNA polymerase III 25 kDa polypeptide	118	113	168	220	243	862	490	202	948	336	182	262	432	704	978	-0.071	0.488	0.897	1.028	2.867	1.989	2.261	0.765	-0.115	0.402	1.126	1.834	2.308	-
88	XM_002288929.1	THAPSDRAFT_261885	rna-binding protein	131	128	206	165	260	1552	738	265	1000	502	228	328	566	961	1002	-0.056	0.6425	0.327	0.9315	3.5335	2.264	1.8855	0.9055	-0.2135	0.3015	1.0905	1.8395	1.8955	-
89	XM_002296236.1	THAPS_7151	Xeroderma pigmentosum group A-like protein	1771	778	2570	2270	4296	20628	7424	2763	6302	4841	2004	3142	5092	8550	11453	-1.18	0.512	0.3105	1.2665	3.5425	2.0675	1.2685	0.885	-0.383	0.263	0.9585	1.709	2.125	-
90	XM_002290766.1	THAPSDRAFT_22840	predicted protein	219	248	188	244	650	5308	1077	436	911	646	324	452	1094	2074	2370	0.181	-0.219	0.148	1.568	4.599	2.296	1.063	0.564	-0.431	0.054	1.327	2.251	2.443	X
91	XM_002289295.1	THAPSDRAFT_4487	predicted protein	466	655	280	300	1010	14876	2586	866	1770	1273	736	866	2366	4273	5221	0.49	-0.736	-0.639	1.111	4.995	2.451	1.035	0.552	-0.23	0.006	1.455	2.308	2.597	-
92	XM_002297322.1	THAPSDRAFT_bd1828	predicted protein	102	104	102	100	120	2920	184	110	168	164	92	114	226	600	634	0.028	-0.002	-0.028	0.247	4.846	0.849	0.593	0.596	-0.24	0.081	1.07	2.474	2.554	X
93	XM_002285910.1	THAPSDRAFT_20572	predicted protein	100	91	90	90	140	2324	195	127	246	247	98	128	210	500	608	-0.128	-0.133	-0.141	0.49	4.549	0.963	0.965	0.974	-0.365	0.027	0.742	1.988	2.274	X
94	XM_002287254.1	THAPSDRAFT_32140	hypothetical protein THAPSDRAFT_32140	200	144	316	290	533	6850	1959	763	2150	944	291	548	1076	2522	3564	-0.46	0.661	0.537	1.412	5.103	3.253	1.501	0.31	-1.384	-0.472	0.502	1.731	2.226	-
95	XM_002293403.1	THAPSDRAFT_24715	predicted protein	613	521	1380	786	1251	22068	6532	3024	6488	3159	928	1453	3234	8600	11068	-0.236	1.137	0.339	1.013	5.167	3.388	1.104	0.054	-1.702	-1.057	0.098	1.51	1.874	-
96	XM_002294275.1	THAPSDRAFT_264345	ribose methyltransferase	218	170	217	583	494	5968	3161	1278	2345	1690	695	905	1674	3685	5628	-0.389	-0.0085	0.476	1.1755	4.763	3.8495	0.8715	0.3955	-0.878	-0.499	0.388	1.5145	2.1315	-
97	XM_002293521.1	THAPSDRAFT_9442	predicted protein	1000	709	656	750	2036	30690	10204	3086	6208	3173	1367	2464	5316	12516	14560	-0.495	-0.618	-0.432	1.014	4.941	3.328	1.006	0.041	-1.172	-0.323	0.77	2.023	2.242	X
98	XM_002296845.1	THAPSDRAFT_42612	hypothetical protein THAPSDRAFT_42612	1509	1338	1612	1184	1694	44326	12909	5082	8815	7606	1939	3890	5602	15238	25692	-0.167	0.095	-0.353	0.173	4.883	3.099	0.794	0.58	-1.392	-0.388	0.141	1.584	2.336	-
99	XM_002295482.1	THAPS_42719	Argininosuccinate synthase (ASSY)	1164	1096	4058	1753	3070	45079	12738	4518	7370	10856	3096	4038	5986	16245	19097	-0.087	1.769	0.555	1.383	5.272	3.433	0.71	1.2665	-0.534	-0.153	0.417	1.8565	2.0875	-
100	XM_002293344.1	THAPSDRAFT_42226	glutamyl-trna synthetase	803	536	2317	1219	2311	20185	10354	3016	7780	5770	1692	2886	5146	10021	12163	-0.5745	1.503	0.5485	1.4495	4.6265	3.6265	1.293	0.8555	-0.8785	-0.074	0.697	1.6825	1.9675	-
101	XM_002295773.1	THAPS_269240	chaperone, heat shock protein 70	1260	1777	3427	1792	2948	47116	9241	4238	4874	5468	1953	3544	5080	15545	15418	0.502	1.434	0.513	1.218	5.23	2.87	0.2	0.359	-1.119	-0.26	0.254	1.875	1.856	-
102	XM_002289791.1	THAPSDRAFT_270365	predicted protein	1720	1060	2916	2988	3741	49813	12649	3887	6899	6684	1989	3730	9407	21099	24994	-0.6965	0.7435	0.7515	1.044	4.8145	2.8315	0.7745	0.777	-0.9185	-0.0885	1.263	2.4605	2.6715	-
103	XM_002288348.1	THAPSDRAFT_21805	Ankyrin repeat and DUF1762-domain protein	248	483	659	507	694	2323	2322	972	2300	1256	1010	1496	1471	1610	2436	0.951	1.39	1.03	1.473	3.228	3.157	1.242	0.358	0.053	0.618	0.597	0.727	1.325	X
104	XM_002288380.1	THAPSDRAFT_21837	Molecular chaperone HSP33	693	907	2061	1151	1526	6546	7927	2361	6996	3692	2828	2836	2868	3875	4537	0.384	1.5575	0.708	1.1135	3.23	3.49	1.601	0.6755	0.294	0.3	0.3155	0.7475	0.973	X
105	XM_002292962.1	THAPSDRAFT_36798	Protein kinase/endoribonuclease	110	127	264	246	300	958	940	352	1310	472	321	396	480	751	892	0.222	1.253	1.137	1.46	3.133	3.099	1.913	0.447	-0.105	0.194	0.474	1.121	1.369	-
106	XM_002295256.1	THAPSDRAFT_270148	heat shock protein-like protein	526	632	846	824	1175	4827	8716	1412	4650	1935	1500	2142	2328	2901	3342	0.267	0.682	0.648	1.144	3.187	4.024	1.835	0.57	0.205	0.717	0.837	1.157	1.361	X
107	XM_002295206.1	THAPSDRAFT_12063	predicted protein	358	485	911	612	931	6061	4858	1858	4435	1916	1390	2168	2229	2912	4104	0.2715	1.3235	0.7415	1.3605	4.0535	3.724	1.2395	0.047	-0.3975	0.2135	0.257	0.6475	1.1305	-
108	XM_002293138.1	THAPSDRAFT_29705	predicted protein	299	285	593	397	765	5168	2554	1187	2439	1325	640	958	1340	2347	2750	-0.0095	1.0175	0.466	1.397	4.1345	3.121	1.015	0.1365	-0.916	-0.331	0.175	0.9465	1.172	-
109	XM_002286680.1	THAPSDRAFT_31047	Brix domain protein, Peter Pan homologue	250	622	504	252	502	4648	3372	1545	2886	1507	1044	1062	1688	2767	3419	1.3	0.9735	0.0065	0.959	4.118	3.528	0.89	-0.0755	-0.5665	-0.511	0.1025	0.8135	1.104	-
110	XM_002292900.1	THAPSDRAFT_24261	Molybdopterin-binding (MopB) domain protein	431	416	1102	833	1076	12804	8462	4094	7846	3133	2822	3874	4726	7573	9380	-0.049	1.32	0.883	1.247	4.886	4.29	1.004	-0.32	-0.47	-0.013	0.272	0.953	1.263	-
111	XM_002293145.1	THAPSDRAFT_269616	translation factor elongation factor ef-tu	1365	435	3328	1748	2342	33282	19096	6113	13416	11848	1711	3134	4528	13310	22476	-1.641	1.246	0.228	0.741	4.615	3.801	1.131	0.924	-1.837	-0.963	-0.433	1.121	1.879	-
112	XM_002293219.1	THAPSDRAFT_24550	predicted protein	1278	462	5250	2654	1062	14695	10228	4690	9759	8610	1706	2382	3630	5930	6810	-1.511	2.024	1.024	-0.269	3.52	2.976	1.121	0.937	-1.395	-0.914	-0.305	0.402	0.602	-
113	XM_002294918.1	THAPSDRAFT_25800	predicted protein	369	774	494	387	766	2651	2036	524	1136	697	592	654	879	1405	2045	0.947	0.377	0.0355	1.0275	2.7295	2.291	1.136	0.438	0.203	0.335	0.7585	1.3765	1.881	X
114	XM_002294165.1	THAPSDRAFT_24977	predicted protein	1114	1861	1966	1176	2105	6508	4714	1492	3476	1954	1244	1499	2223	3756	4236	0.7225	0.812	0.0755	0.912	2.5485	2.03	1.3185	0.4775	-0.161	0.105	0.6725	1.431	1.6035	-
115	XM_002288157.1	THAPSDRAFT_32736	predicted protein	82	111	132	102	144	481	365	218	795	318	212	296	432	586	696	0.423	0.663	0.293	0.797	2.541	2.094	1.872	0.548	-0.037	0.44	0.992	1.43	1.678	-
116	XM_002293770.1	THAPSDRAFT_24904	predicted protein	365	667	573	580	912	2658	1254	590	1365	760	443	604	1020	1732	2206	0.872	0.647	0.67	1.323	2.865	1.777	1.213	0.365	-0.411	0.033	0.791	1.556	1.902	-
117	XM_002289448.1	THAPSDRAFT_22417	predicted protein	1131	1650	1418	1398	2856	8718	4009	1746	3462	2268	1364	1628	2264	3768	5138	0.545	0.325	0.307	1.336	2.946	1.824	0.988	0.378	-0.355	-0.1	0.374	1.112	1.558	-
118	XM_002288737.1	THAPSDRAFT_21698	predicted protein	516	915	868	546	1008	4360	2053	925	1786	1394	658	692	1364	2054	2614	0.8275	0.7505	0.0795	0.9365	2.9795	1.9465	0.954	0.5905	-0.435	-0.3705	0.614	1.1485	1.47	-
119	XM_002293613.1	THAPSDRAFT_42282	Pre-mRNA-splicing factor ATP-dependent RNA helicase	744	1120	1147	1014	1792	6478	4170	1755	4918	1920	1424	2086	2632	3362	4250	0.593	0.667	0.491	1.315	3.168	2.459	1.49	0.129	-0.303	0.252	0.588	0.94	1.279	-
120	XM_002291989.1	THAPSDRAFT_269352	WD repeat and SOF domain-containing protein	422	610	591	482	862	3673	2280	728	1841	1010	606	940	1168	1854	1994	0.512	0.4825	0.1895	1.03	3.08	2.393	1.32	0.4875	-0.2605	0.3645	0.6795	1.335	1.42	-
121	XM_002289108.1	THAPSDRAFT_262018	hypothetical protein THAPSDRAFT_262018	230	430	358	288	411	2614	1886	860	2485	1088	527	865	1105	2077	2288	0.905	0.633	0.323	0.837	3.506	2.961	1.531	0.331	-0.704	0.014	0.356	1.272	1.405	-
122	XM_002295595.1	THAPS_25412	predicted protein	698	689	1276	743	1011	5546	3862	1200	2694	1869	1016	1014	1816	3099	4127	-0.0145	0.866	0.0765	0.533	2.9955	2.4335	1.171	0.648	-0.2275	-0.2305	0.607	1.3835	1.7895	-
123	XM_002288971.1	THAPSDRAFT_268543	hypothetical protein THAPSDRAFT_268543	147	172	197	163	239	1186	643	322	879	454	268	305	522	826	1168	0.247	0.429	0.091	0.6365	3.0365	2.042	1.47	0.497	-0.268	-0.06	0.7095	1.381	1.8735	-
124	XM_002293543.1	THAPSDRAFT_26022	hypothetical protein THAPSDRAFT_26022	506	824	1384	620	716	4316	2768	1210	2926	1547	1089	1275	1638	2840	3904	0.703	1.435	0.269	0.503	3.095	2.432	1.273	0.355	-0.152	0.076	0.436	1.229	1.69	-
125	XM_002293323.1	THAPSDRAFT_42213	Arginyl-tRNA synthetase	1044	1546	4244	1763	2340	11580	6538	2373	5172	3228	1756	2340	3070	4934	5862	0.566	2.007	0.747	1.155	3.47	2.591	1.133	0.438	-0.426	-0.013	0.38	1.062	1.314	-
126	XM_002296810.1	THAPSDRAFT_25183	Unknown conserved protein	433	649	1444	764	1180	3561	2720	1130	2490	1586	958	1014	1329	1841	2288	0.581	1.721	0.798	1.439	3.041	2.622	1.137	0.458	-0.238	-0.155	0.238	0.708	1.023	-
127	XM_002291508.1	THAPSDRAFT_23210	predicted protein	406	587	923	476	727	3812	2652	974	1814	1286	715	794	1084	1874	2406	0.533	1.185	0.23	0.842	3.231	2.68	0.898	0.403	-0.445	-0.293	0.155	0.946	1.306	-
128	XM_002293857.1	THAPSDRAFT_24793	predicted protein	1135	2446	2884	2166	3321	6062	4756	1682	4938	2144	1280	1186	1716	2682	3905	1.11	1.342	0.891	1.55	2.419	2.066	1.56	0.356	-0.391	-0.505	0.032	0.666	1.213	-
129	XM_002295453.1	THAPS_25436	predicted protein	516	786	1540	792	758	2900	2295	783	2099	1431	646	598	1114	1563	1832	0.604	1.573	0.605	0.55	2.489	2.15	1.424	0.872	-0.278	-0.394	0.498	0.994	1.221	-
130	XM_002289128.1	THAPSDRAFT_22099	predicted protein	630	1175	2198	1652	1950	3935	3181	945	3633	1476	1148	1668	1872	2604	3749	0.816	1.681	1.2875	1.518	2.3975	2.208	1.776	0.564	0.2115	0.756	0.876	1.2865	1.756	X
131	XM_002293911.1	THAPSDRAFT_24867	predicted protein	366	751	1002	681	1248	2723	1764	770	3540	1178	782	1059	1565	2240	2838	0.9745	1.371	0.8595	1.698	2.724	2.0265	2.0665	0.506	-0.0755	0.383	0.862	1.359	1.6955	-
132	XM_002288728.1	THAPSDRAFT_3314	predicted protein	556	1127	2042	1080	1261	3750	2366	998	2316	1159	1038	1474	2000	2682	2602	1.016	1.857	0.959	1.183	2.755	2.079	1.214	0.216	0.056	0.563	1.003	1.426	1.383	X
133	XM_002288316.1	THAPSDRAFT_268486	mannosyl transferase	453	845	1037	852	1172	2760	1604	474	1003	604	455	672	729	1037	1332	0.891	1.186	0.908	1.361	2.602	1.784	1.223	0.487	0.088	0.648	0.768	1.278	1.637	X
134	XM_002296931.1	THAPSDRAFT_25491	Unknown protein	628	774	2047	1090	1526	3570	3610	1040	2675	1768	1692	1360	1881	2142	2523	0.292	1.71	0.794	1.286	2.5085	2.406	1.365	0.7645	0.702	0.3795	0.85	1.0375	1.273	X
135	XM_002290856.1	THAPSDRAFT_22929	predicted protein	344	400	1202	827	972	2726	2028	494	1695	738	342	388	696	1112	1512	0.217	1.804	1.226	1.494	2.989	2.522	1.776	0.578	-0.533	-0.351	0.479	1.168	1.61	-
136	XM_002291153.1	THAPSDRAFT_23242	Rhodanese-related sulfurtransferase	305	350	852	528	525	2191	1688	620	2742	1084	466	594	1014	1608	2402	0.2	1.473	0.769	0.777	2.841	2.392	2.138	0.794	-0.414	-0.063	0.698	1.374	1.953	-
137	XM_002289292.1	THAPSDRAFT_33871	serine threonine protein phosphatase	600	906	2148	996	1128	3703	2376	1233	2579	1428	1078	1542	1559	2203	2582	0.5935	1.825	0.7165	0.907	2.6175	1.953	1.0715	0.2125	-0.1815	0.3315	0.3505	0.8495	1.073	-
138	XM_002295006.1	THAPSDRAFT_17654	predicted protein	126	196	289	184	266	778	430	124	202	170	124	186	178	179	254	0.642	1.179	0.554	1.07	2.619	1.701	0.684	0.453	0.002	0.591	0.524	0.537	0.974	X
139	XM_002291117.1	THAPSDRAFT_41122	predicted protein	5074	8044	11466	8202	10452	25322	13987	6622	12370	7730	4862	7202	7620	12072	14726	0.658	1.172	0.687	1.037	2.319	1.454	0.902	0.223	-0.445	0.122	0.202	0.866	1.153	-
140	XM_002296319.1	THAPS_7322	translation initiation factor eIF-2, gamma subunit	5540	6650	9720	7052	9016	29550	17781	5405	9906	6898	4774	6122	6984	10826	11519	0.256	0.807	0.346	0.703	2.415	1.68	0.907	0.375	-0.143	0.215	0.406	1.037	1.127	-
141	XM_002289952.1	THAPSDRAFT_22467	predicted protein	670	682	1066	1366	1549	3570	2273	766	1864	904	654	882	1220	2069	2528	0.019	0.667	1.025	1.209	2.413	1.712	1.283	0.236	-0.231	0.188	0.669	1.434	1.723	-
142	XM_002292569.1	THAPSDRAFT_8336	predicted protein	120	129	181	270	317	397	530	234	580	370	154	276	359	389	460	0.114	0.571	1.131	1.352	1.6745	2.0235	1.2785	0.648	-0.558	0.2515	0.587	0.7315	0.9495	-
143	XM_002295066.1	THAPSDRAFT_25795	predicted protein	2778	5428	7162	6256	8340	12125	14661	4002	7597	5888	3994	4350	5752	7060	7455	0.966	1.368	1.172	1.574	2.124	2.341	0.908	0.541	-0.003	0.112	0.522	0.818	0.895	-
144	XM_002297108.1	THAPSDRAFT_25522	predicted protein	259	397	602	506	1018	1458	985	576	913	828	512	635	758	785	655	0.567	1.217	0.956	1.9655	2.4665	1.9045	0.676	0.54	-0.149	0.157	0.4175	0.4605	0.175	-
145	XM_002294947.1	THAPSDRAFT_264768	tim23-like protein	2026	3904	5944	4440	6998	15480	7439	3026	3870	2842	1801	3036	4192	6118	5945	0.948	1.547	1.133	1.788	2.932	1.867	0.355	-0.092	-0.752	0.002	0.469	1.015	0.973	-
146	XM_002288409.1	THAPSDRAFT_27550	predicted protein	1305	2705	2080	2486	3733	8008	4150	1847	2540	2000	1370	1904	2278	3621	4204	1.0445	0.66	0.918	1.502	2.5935	1.6525	0.4405	0.106	-0.4375	0.042	0.29	0.9565	1.1525	-
147	XM_002286859.1	THAPSDRAFT_1615	predicted protein	417	696	1310	1142	1920	2640	1253	770	1509	915	693	1139	1374	1512	1678	0.736	1.639	1.435	2.2	2.663	1.575	0.978	0.253	-0.143	0.572	0.842	0.981	1.132	-
148	XM_002294369.1	THAPSDRAFT_15472	predicted protein	326	638	774	660	1298	2842	784	573	964	640	440	654	1034	1367	1166	0.97	1.246	1.021	1.994	3.127	1.265	0.753	0.156	-0.38	0.195	0.852	1.256	1.02	-
149	XM_002288244.1	THAPSDRAFT_21710	predicted protein	3809	4736	10826	8066	15031	36244	11415	5357	6744	5766	3956	7024	8616	14385	15726	0.314	1.499	1.073	1.98	3.25	1.584	0.333	0.106	-0.437	0.39	0.683	1.425	1.552	-
150	XM_002290529.1	THAPSDRAFT_22599	Unknown diatom specific protein	408	661	1189	969	1840	4508	2662	1342	2663	1434	943	1204	1515	2297	2658	0.6195	1.5965	1.2935	2.2345	3.531	2.756	0.975	0.095	-0.511	-0.1595	0.163	0.7555	0.9625	-
151	XM_002293069.1	THAPSDRAFT_42152	Notchless family protein	340	419	972	633	1066	3302	2308	1275	2056	1321	940	1097	1466	1980	1983	0.298	1.508	0.896	1.648	3.279	2.749	0.695	0.046	-0.436	-0.212	0.207	0.636	0.642	-
152	XM_002293311.1	THAPSDRAFT_24632	Programmed cell death protein 2-domain protein	426	634	865	738	1833	4229	2925	1002	1918	1302	680	912	1538	2222	2526	0.5135	0.9925	0.755	2.0735	3.25	2.7575	0.9465	0.35	-0.5565	-0.13	0.579	1.12	1.328	-
153	XM_002290821.1	THAPSDRAFT_262630	dnaj-like protein	404	520	1215	729	1165	3834	2194	840	1256	662	640	970	1019	1514	2098	0.3795	1.588	0.856	1.536	3.257	2.4385	0.6585	-0.274	-0.314	0.2825	0.354	0.9275	1.397	-
154	XM_002288225.1	THAPSDRAFT_3315	Unknown diatom specific protein	199	230	646	577	876	1214	1409	458	1256	645	366	426	690	777	817	0.2185	1.66	1.423	2.05	2.534	2.729	1.3935	0.463	-0.375	-0.0905	0.564	0.7255	0.767	-
155	XM_002286095.1	THAPSDRAFT_20742	Unknown conserved protein	163	159	395	262	506	1038	1130	366	857	422	208	342	440	621	812	-0.03	1.279	0.695	1.641	2.672	2.637	1.211	0.205	-0.815	-0.096	0.263	0.763	1.152	-
156	XM_002287995.1	THAPSDRAFT_31929	geranylgeranyl diphosphate synthase	573	322	1811	1441	2309	4650	2619	1092	2559	1794	1203	1122	1346	2068	2805	-0.814	1.648	1.2945	1.9685	2.9935	2.1495	1.206	0.709	0.1285	0.035	0.2975	0.9105	1.327	X
157	XM_002287805.1	THAPSDRAFT_27083	Eukaryotic translation initiation factor 3 subunit E	1100	909	4570	2198	3348	15712	8442	4186	6310	5098	1936	2738	3264	5997	6911	-0.27	2.044	0.997	1.609	3.84	2.925	0.595	0.287	-1.11	-0.61	-0.357	0.521	0.723	-
158	XM_002293112.1	THAPSDRAFT_24439	Grap2 and cyclin-D-interacting protein	415	583	1221	846	1643	3570	1854	812	1698	770	340	449	867	1462	1537	0.491	1.557	1.021	1.982	3.104	2.142	1.063	-0.079	-1.256	-0.863	0.089	0.848	0.919	-
159	XM_002292570.1	THAPSDRAFT_263641	Translation initiation factor 2	390	284	895	1128	2367	5994	3915	1320	3792	2335	536	940	1936	3426	3754	-0.461	1.189	1.511	2.593	3.942	3.322	1.523	0.804	-1.297	-0.488	0.554	1.377	1.509	-
160	XM_002291082.1	THAPSDRAFT_6285	HSP90 family member	2612	7171	5341	5047	18220	90535	37386	12192	25992	11513	5621	12018	18944	41961	37305	1.4915	1.0385	0.9795	2.778	5.1245	3.84	1.161	0.005	-1.0215	0.049	0.711	1.857	1.668	-
161	XM_002288655.1	THAPSDRAFT_268417	Unknown diatom specific protein	544	1586	1124	963	2346	10095	7077	1876	3450	1927	1388	1920	2990	4940	6405	1.544	1.047	0.832	2.117	4.222	3.672	0.879	0.056	-0.413	0.051	0.695	1.416	1.793	-
162	XM_002293117.1	THAPSDRAFT_24445	Nucleolar pre-ribosomal-associated protein, putative	308	803	380	436	1600	7708	4790	2090	3716	1689	976	1252	2176	3828	4656	1.383	0.305	0.493	2.377	4.643	3.953	0.831	-0.309	-1.098	-0.738	0.058	0.874	1.157	-
163	XM_002288778.1	THAPSDRAFT_3416	TPR-repeat protein	387	1656	614	667	2019	6626	3344	1894	2244	1530	995	1214	1652	2569	2966	2.077	0.671	0.783	2.386	4.103	3.097	0.244	-0.315	-0.928	-0.642	-0.198	0.438	0.647	-
164	XM_002292128.1	THAPSDRAFT_23897	predicted protein	393	1562	192	265	2120	7904	3838	1528	2407	1686	1883	2210	2836	3494	3988	1.96	-1.033	-0.576	2.424	4.33	3.206	0.654	0.135	0.301	0.534	0.892	1.194	1.385	-
165	XM_002287270.1	THAPSDRAFT_21290	n-acetyl-gamma-glutamyl-phosphate reductase, urea cycle	1232	1670	1646	3496	8764	25189	3518	1436	1500	2280	974	1574	3502	6578	6942	0.29	0.419	1.504	2.831	4.354	1.506	0.054	0.644	-0.558	0.134	1.288	2.199	2.276	-
166	XM_002293577.1	THAPSDRAFT_37126	predicted protein	15458	11382	13170	26359	82120	255899	64470	31302	35592	41268	20926	30116	67930	112808	123630	-0.441	-0.239	0.766	2.41	4.05	2.052	0.185	0.393	-0.581	-0.056	1.117	1.85	1.982	-
167	XM_002289644.1	THAPSDRAFT_40233	cold-shock DNA-binding domain-containing protein	669	830	1099	1452	3816	23832	3532	1461	2328	1909	894	1752	4114	8109	7954	0.269	0.709	1.1055	2.4785	5.1215	2.399	0.6125	0.343	-0.7605	0.2215	1.4015	2.398	2.376	-
168	XM_002289915.1	THAPSDRAFT_22426	predicted protein	131	268	128	238	1250	2496	589	236	370	390	388	453	717	956	1144	1.016	-0.047	0.861	3.252	4.252	2.117	0.647	0.679	0.716	0.941	1.604	2.015	2.277	-
169	XM_002297258.1	THAPSDRAFT_bd1645	triose or hexose phosphate/phosphate translocator	29593	56048	12808	69362	129607	186636	35626	13354	24734	11320	7545	25670	48504	54026	47514	0.907	-1.209	1.229	2.13	2.657	0.268	0.898	-0.23	-0.817	0.952	1.868	2.025	1.836	X
170	XM_002291641.1	THAPSDRAFT_7341	triose or hexose phosphate/phosphate translocator	3026	3814	1366	6652	19248	26325	2775	2119	2198	1224	910	2998	5168	6138	4934	0.324	-1.146	1.132	2.669	3.122	-0.15	0.053	-0.799	-1.224	0.497	1.286	1.534	1.214	X
171	XM_002290256.1	THAPSDRAFT_22765	predicted protein	2422	1692	816	4404	16202	17292	3144	1994	4238	3008	2512	2794	4251	5480	4846	-0.561	-1.568	0.861	2.741	2.837	0.376	1.087	0.559	0.336	0.489	1.09	1.46	1.282	-
172	XM_002289285.1	THAPSDRAFT_4462	predicted protein	2674	883	3845	5979	14065	26626	5546	3088	4000	3523	1613	2927	5461	9312	8940	-1.605	0.51	1.147	2.392	3.315	1.048	0.374	0.19	-0.936	-0.076	0.82	1.593	1.534	-
173	XM_002292972.1	THAPSDRAFT_9065	predicted protein	1014	350	797	2236	5468	7463	1742	887	1444	1063	508	764	1035	1896	2336	-1.3885	-0.294	1.1	2.304	2.7565	0.6835	0.602	0.1355	-0.825	-0.1535	0.1455	0.906	1.166	-
174	XM_002291547.1	THAPSDRAFT_269160	hypothetical protein THAOC_02804 [Thalassiosira oceanica]	8112	3781	7154	11240	23792	61348	15832	6995	7972	10237	4558	6137	14819	25217	23646	-1.103	-0.185	0.462	1.555	2.921	0.966	0.187	0.549	-0.62	-0.189	1.083	1.85	1.757	-
175	XM_002290364.1	THAPSDRAFT_262620	ankyrin domain-containing protein	201	472	299	348	458	7182	273	181	360	325	399	252	276	775	1403	1.2945	0.6005	0.753	1.2075	5.2265	0.4075	1.082	0.9225	1.2135	0.516	0.6835	2.1855	3.032	X
176	XM_002293856.1	THAPSDRAFT_9742	predicted protein	130	456	160	162	268	2084	187	130	298	196	136	115	116	220	296	1.802	0.291	0.301	1.029	3.997	0.51	1.195	0.588	0.059	-0.177	-0.165	0.753	1.182	-
177	XM_002292803.1	THAPSDRAFT_263669	hypothetical protein THAPSDRAFT_263669	131	138	118	119	171	968	330	208	390	241	152	202	399	682	852	0.041	-0.1715	-0.155	0.411	2.8185	1.3445	0.9285	0.23	-0.439	-0.0445	0.926	1.7245	2.0475	X
178	XM_002289794.1	THAPSDRAFT_33985	predicted protein	118	138	118	116	128	850	316	149	214	155	126	162	258	470	573	0.192	-0.008	-0.036	0.103	2.834	1.393	0.527	0.057	-0.231	0.127	0.798	1.659	1.94	X
179	XM_002288805.1	THAPSDRAFT_21770	predicted protein	228	192	214	176	236	1688	640	300	514	338	227	344	460	786	1072	-0.319	-0.092	-0.381	0.042	2.886	1.487	0.776	0.17	-0.408	0.187	0.614	1.386	1.834	-
180	XM_002294542.1	THAPSDRAFT_16947	predicted protein	117	108	114	98	152	660	220	166	270	174	170	196	306	544	494	-0.121	-0.038	-0.251	0.387	2.497	0.893	0.725	0.08	0.042	0.259	0.904	1.73	1.587	-
181	XM_002292808.1	THAPSDRAFT_24180	predicted protein	168	162	138	150	226	1542	309	296	488	245	201	361	440	666	756	-0.055	-0.29	-0.169	0.424	3.201	0.81	0.884	-0.117	-0.395	0.432	0.735	1.331	1.513	-
182	XM_002295013.1	THAPSDRAFT_11824	predicted protein	726	564	378	484	1094	4644	2086	874	1724	1079	1121	1405	2040	2606	2528	-0.3725	-0.946	-0.5865	0.5905	2.6765	1.522	0.989	0.3135	0.37	0.6955	1.233	1.587	1.5425	-
183	XM_002292930.1	THAPSDRAFT_263872	hypothetical protein THAPSDRAFT_263872	183	158	128	163	371	1634	513	402	456	404	268	326	467	732	937	-0.2125	-0.517	-0.151	1.006	3.1165	1.358	0.164	-0.014	-0.584	-0.3085	0.2075	0.8395	1.1675	X
184	XM_002286657.1	THAPSDRAFT_31256	queuine tRNA ribosyltransferase	253	210	150	172	504	2128	589	446	572	381	314	420	560	940	1139	-0.281	-0.752	-0.565	0.991	3.071	1.218	0.359	-0.227	-0.505	-0.086	0.325	1.076	1.351	X
185	XM_002290381.1	THAPSDRAFT_262625	glutamyl-trna amidotransferase	116	101	114	110	186	826	268	180	320	177	113	152	250	424	553	-0.193	-0.023	-0.074	0.685	2.839	1.21	0.831	-0.03	-0.673	-0.243	0.472	1.235	1.617	X
186	XM_002286029.1	THAPSDRAFT_1122	predicted protein	284	306	172	272	378	1721	486	290	345	302	257	250	466	903	1061	0.107	-0.813	-0.095	0.3655	2.608	0.776	0.292	0.082	-0.1545	-0.187	0.7255	1.6845	1.913	X
187	XM_002288398.1	THAPSDRAFT_3650	predicted protein	150	183	110	132	156	988	258	145	134	118	109	127	234	380	421	0.271	-0.4745	-0.2225	0.059	2.7195	0.752	-0.078	-0.262	-0.377	-0.166	0.7005	1.424	1.5705	X
188	XM_002292468.1	THAPSDRAFT_16511	predicted protein	94	84	79	90	144	752	151	141	106	146	124	125	216	324	412	-0.125	-0.2225	-0.0495	0.5585	2.914	0.5485	-0.383	0.026	-0.1975	-0.1745	0.5705	1.1415	1.4795	X
189	XM_002289519.1	THAPSDRAFT_262343	beta-mannosidase	233	356	200	220	371	2266	577	252	334	293	236	264	447	759	952	0.586	-0.223	-0.091	0.664	3.279	1.306	0.414	0.219	-0.088	0.079	0.832	1.599	1.925	X
190	XM_002288990.1	THAPSDRAFT_3858	predicted protein	163	196	117	133	237	1473	410	183	288	213	130	192	271	534	713	0.2415	-0.465	-0.282	0.5485	3.119	1.2225	0.62	0.2	-0.484	0.0745	0.5425	1.512	1.916	X
191	XM_002291128.1	THAPSDRAFT_6380	predicted protein	202	262	127	124	272	1630	624	231	282	241	206	246	426	852	1052	0.374	-0.673	-0.714	0.424	3.014	1.593	0.287	0.062	-0.167	0.09	0.882	1.882	2.186	-
192	XM_002294668.1	THAPSDRAFT_25604	predicted protein	174	276	127	131	244	2196	576	323	638	366	312	404	597	1018	1466	0.644	-0.457	-0.409	0.48	3.654	1.687	0.983	0.18	-0.047	0.326	0.884	1.655	2.183	-
193	XM_002296447.1	THAPSDRAFT_8860	predicted protein	242	306	188	198	356	4364	816	299	249	273	302	313	420	1070	1768	0.324	-0.368	-0.289	0.546	4.169	1.754	-0.264	-0.142	0.01	0.055	0.493	1.841	2.558	X
194	XM_002291828.1	THAPSDRAFT_269376	atp-dependent RNA helicase	268	483	298	162	286	2197	1300	550	1435	611	403	429	742	1275	1692	0.823	0.148	-0.733	0.085	3.032	2.238	1.396	0.131	-0.435	-0.351	0.442	1.224	1.633	-
195	XM_002286607.1	THAPSDRAFT_20682	predicted protein	462	1080	349	386	660	2578	2024	732	1088	892	528	542	1091	1672	2008	1.226	-0.404	-0.2525	0.5125	2.481	2.111	0.5595	0.2785	-0.475	-0.433	0.5645	1.185	1.458	X
196	XM_002286775.1	THAPSDRAFT_260959	atp-dependent helicase	389	606	536	412	313	3780	1752	534	760	642	354	540	674	1451	1918	0.655	0.477	0.099	-0.3	3.291	2.156	0.508	0.263	-0.595	0.011	0.336	1.438	1.844	-
197	XM_002291424.1	THAPSDRAFT_262862	hypothetical protein THAPSDRAFT_262862	586	819	700	589	986	3669	2130	598	1081	942	734	627	1039	1593	2048	0.478	0.257	0.008	0.751	2.644	1.831	0.865	0.65	0.307	0.079	0.807	1.424	1.786	X
198	XM_002289482.1	THAPSDRAFT_22448	predicted protein	1484	2236	1542	1399	2040	8636	4799	1320	2596	1828	1282	1652	2170	3256	3863	0.583	0.05	-0.086	0.458	2.54	1.666	1.104	0.584	0.088	0.453	0.849	1.434	1.679	-
199	XM_002291752.1	THAPSDRAFT_29144	predicted protein	582	803	776	507	689	3829	1857	700	1560	958	548	688	1090	2132	2686	0.459	0.409	-0.202	0.241	2.715	1.627	1.16	0.44	-0.348	-0.021	0.644	1.613	1.946	-
200	XM_002296365.1	THAPSDRAFT_36609	predicted protein	92	82	99	86	148	493	282	155	298	252	116	175	264	434	570	-0.149	0.111	-0.077	0.629	2.432	1.617	0.951	0.708	-0.415	0.186	0.782	1.493	1.888	-
201	XM_002291368.1	THAPSDRAFT_23061	predicted protein	104	117	97	124	142	746	298	134	224	152	150	173	230	436	644	0.163	-0.111	0.232	0.448	2.835	1.427	0.733	0.169	0.14	0.358	0.775	1.699	2.26	X
202	XM_002293920.1	THAPSDRAFT_24879	predicted protein	582	662	698	408	832	3714	2070	1197	1574	1208	1098	1081	1460	3036	4172	0.198	0.256	-0.4865	0.4555	2.6265	1.713	0.418	0.0015	-0.062	-0.054	0.359	1.3995	1.839	X
203	XM_002286419.1	THAPSDRAFT_261145	hypothetical protein THAPSDRAFT_261145	95	98	130	108	130	476	324	190	552	239	140	215	278	400	526	0.0405	0.446	0.1815	0.448	2.2825	1.6625	1.522	0.3285	-0.4345	0.179	0.531	1.0505	1.4365	-
204	XM_002287804.1	THAPSDRAFT_32158	predicted protein	144	178	168	166	182	680	436	196	478	252	148	250	339	488	562	0.284	0.224	0.206	0.331	2.224	1.355	1.297	0.371	-0.392	0.367	0.806	1.334	1.534	-
205	XM_002295987.1	THAPS_23337	predicted protein	255	366	248	251	444	1577	802	393	1291	418	291	430	494	848	1230	0.502	-0.0475	-0.0275	0.7945	2.577	1.526	1.677	0.0635	-0.4275	0.126	0.32	1.0925	1.5945	X
206	XM_002288578.1	THAPSDRAFT_22036	predicted protein	295	319	290	322	471	1384	870	344	805	375	224	296	396	676	874	0.107	-0.023	0.128	0.675	2.225	1.482	1.265	0.151	-0.581	-0.174	0.244	1.016	1.384	X
207	XM_002287731.1	THAPSDRAFT_39470	ran-type small G protein	7590	7854	12046	9666	12878	32080	13870	4038	5652	5220	3106	6424	8277	7961	11748	0.045	0.662	0.336	0.761	2.08	0.867	0.528	0.398	-0.388	0.714	1.05	1.024	1.585	-
208	XM_002290607.1	THAPSDRAFT_34413	predicted protein	189	225	325	202	208	766	288	206	332	211	180	274	304	427	532	0.253	0.78	0.095	0.139	2.02	0.608	0.699	0.044	-0.19	0.422	0.568	1.06	1.375	-
209	XM_002294432.1	THAPSDRAFT_269901	spermidine synthase	1310	2420	4454	1182	1635	9839	2648	1993	3951	1857	1234	1639	2872	5011	5435	0.884	1.752	-0.149	0.318	2.906	0.996	0.988	-0.102	-0.692	-0.287	0.527	1.33	1.442	-
210	XM_002296477.1	THAPSDRAFT_41952	predicted protein	162	132	245	165	146	1944	328	296	393	446	184	205	287	875	1116	-0.2765	0.4935	-0.037	-0.142	3.5525	0.957	0.4095	0.586	-0.7475	-0.5455	-0.0565	1.5285	1.886	-
211	XM_002286395.1	THAPSDRAFT_1870	predicted protein	119	311	128	132	174	702	1432	134	145	118	134	116	110	154	1664	1.376	0.114	0.119	0.541	2.557	3.019	0.12	-0.19	0	-0.199	-0.287	0.213	3.637	-
212	XM_002293838.1	THAPSDRAFT_9705	DUF2431-family protein	163	183	172	196	418	2426	682	428	612	500	411	492	626	1186	1631	0.153	0.078	0.265	1.355	3.892	2.028	0.557	0.259	-0.018	0.243	0.589	1.513	1.971	X
213	XM_002291315.1	THAPSDRAFT_508	rRNA pseudouridine synthase	1346	1968	1516	1684	3080	18322	6208	2918	5753	3753	1762	2128	4792	8463	12030	0.4825	0.1755	0.3205	1.198	3.762	2.174	0.976	0.3455	-0.7305	-0.4395	0.7065	1.544	2.0305	-
214	XM_002296466.1	THAPSDRAFT_36597	predicted protein	94	164	91	95	167	1366	560	258	404	300	186	254	352	674	810	0.803	-0.049	0	0.824	3.861	2.556	0.659	0.235	-0.461	-0.009	0.463	1.401	1.666	-
215	XM_002294765.1	THAPSDRAFT_38757	predicted protein	98	136	88	94	158	974	380	196	275	238	157	210	296	486	554	0.476	-0.154	-0.063	0.69	3.323	1.949	0.49	0.283	-0.32	0.093	0.587	1.308	1.499	X
216	XM_002290542.1	THAPSDRAFT_22622	CCT motif protein	1734	1766	1752	1390	5031	23306	9052	3312	7910	4625	2796	2606	4722	7556	9602	0.01	0.012	-0.326	1.54	3.75	2.328	1.258	0.484	-0.242	-0.345	0.514	1.191	1.537	X
217	XM_002287490.1	THAPSDRAFT_39698	DNA-directed RNA polymerase, subunit M	790	1149	742	1417	3024	7635	4012	1045	2204	1256	756	1254	1729	2770	3870	0.551	-0.0775	0.814	1.905	3.2665	2.313	1.012	0.2415	-0.493	0.241	0.6785	1.3585	1.826	X
218	XM_002286093.1	THAPSDRAFT_20739	predicted protein	2276	4475	1919	2475	5973	17752	7140	2545	5500	3356	2091	2711	6027	8925	10279	0.973	-0.247	0.121	1.385	2.96	1.65	1.108	0.404	-0.278	0.088	1.25	1.813	2.007	X
219	XM_002290251.1	THAPSDRAFT_262540	hypothetical protein THAPSDRAFT_262540	466	730	542	677	1384	9556	1263	890	998	771	386	619	1124	2588	3124	0.655	0.225	0.545	1.577	4.365	1.447	0.166	-0.205	-1.204	-0.521	0.339	1.542	1.813	-
220	XM_002290105.1	THAPSDRAFT_22628	predicted protein	241	385	188	184	685	3951	1724	689	1606	1176	692	669	1298	2262	2617	0.6325	-0.337	-0.3835	1.3985	3.86	2.6115	1.172	0.7115	0.0085	-0.0315	0.872	1.6395	1.8415	X
221	XM_002288965.1	THAPSDRAFT_21933	predicted protein	474	723	282	266	1122	7134	2330	942	1639	966	694	778	1286	2326	3018	0.603	-0.765	-0.84	1.22	3.91	2.291	0.799	0.037	-0.441	-0.277	0.448	1.303	1.68	X
222	XM_002291305.1	THAPSDRAFT_262722	dead-box RNA helicase	112	98	96	98	149	1645	1048	406	1024	541	210	394	636	1066	1368	-0.194	-0.23	-0.195	0.414	3.878	3.159	1.335	0.41	-0.949	-0.042	0.65	1.394	1.752	X
223	XM_002291337.1	THAPSDRAFT_12971	predicted protein	110	142	114	108	157	1270	844	473	1036	501	269	385	608	1140	1381	0.383	0.045	-0.011	0.522	3.54	2.887	1.132	0.078	-0.814	-0.296	0.361	1.27	1.547	-
224	XM_002295145.1	THAPSDRAFT_25868	predicted protein	1861	1598	1064	1460	2673	13190	8187	3014	4966	4651	2112	1946	4806	8662	10296	-0.22	-0.811	-0.365	0.522	2.824	2.132	0.764	0.67	-0.469	-0.588	0.714	1.567	1.812	X
225	XM_002293457.1	THAPSDRAFT_42169	predicted protein	3334	3460	2722	3157	7188	27752	15210	5034	6857	5620	2998	2888	6356	10323	13990	0.051	-0.294	-0.131	1.103	3.058	2.189	0.464	0.177	-0.736	-0.79	0.356	1.055	1.494	X
226	XM_002295615.1	THAPS_25434	predicted protein	412	605	305	299	586	3791	2691	1018	1729	1204	455	426	866	1948	3282	0.532	-0.441	-0.482	0.507	3.201	2.705	0.766	0.241	-1.159	-1.256	-0.23	0.936	1.691	-
227	XM_002287781.1	THAPSDRAFT_2426	predicted protein	755	399	290	786	3134	9684	3272	1723	1690	1095	1026	1652	2102	3400	4378	-0.897	-1.36	0.05	2.076	3.705	2.141	-0.012	-0.639	-0.734	-0.045	0.303	0.995	1.361	X
228	XM_002290926.1	THAPSDRAFT_22993	predicted protein	938	691	408	576	1731	6500	4144	1921	1640	1479	1488	2474	2952	3150	3098	-0.467	-1.202	-0.704	0.884	2.793	2.144	-0.226	-0.378	-0.367	0.366	0.621	0.715	0.691	-
229	XM_002287792.1	THAPSDRAFT_32229	predicted protein	385	621	216	394	1220	3567	2544	1114	1246	986	806	880	1165	1483	1908	0.6095	-0.838	0.0165	1.6425	3.1725	2.6745	0.159	-0.1745	-0.4565	-0.3275	0.066	0.4195	0.7725	X
230	XM_002286428.1	THAPSDRAFT_268136	hypothetical protein THAPSDRAFT_268136	1125	1464	2909	2008	2380	3224	2779	1033	2308	1272	854	1005	988	1394	1859	0.375	1.366	0.831	1.073	1.516	1.303	1.268	0.396	-0.165	0.07	0.044	0.543	0.958	-
231	XM_002290626.1	THAPSDRAFT_22690	predicted protein	2269	2644	5153	4190	5426	6206	6316	2576	4467	3039	2433	2593	3064	3655	4484	0.219	1.183	0.869	1.257	1.451	1.477	0.796	0.235	-0.079	0.011	0.254	0.509	0.801	-
232	XM_002286765.1	THAPSDRAFT_268027	Hypothetical protein THAPSDRAFT_268027	747	844	1682	1009	1375	2243	1508	836	1754	1073	598	689	890	1123	1222	0.119	1.171	0.4325	0.877	1.582	0.967	1.087	0.364	-0.4635	-0.2605	0.1115	0.447	0.564	-
233	XM_002290756.1	THAPSDRAFT_40798	eukaryotic translation initiation factor 4E	4460	6525	10063	6279	8795	15760	10310	4870	6550	5294	3698	4489	5208	6998	7441	0.5495	1.171	0.481	0.967	1.822	1.2075	0.427	0.1175	-0.3955	-0.1165	0.096	0.5225	0.613	-
234	XM_002290297.1	THAPSDRAFT_34303	translation elongation factor-1-alpha	1918	2892	4392	3015	3326	7692	5858	2618	3306	2506	1970	2406	2488	3434	3778	0.591	1.19	0.646	0.792	2.004	1.604	0.336	-0.063	-0.41	-0.122	-0.073	0.391	0.528	-
235	XM_002289266.1	THAPSDRAFT_22240	eukaryotic peptide chain release factor subunit 1	2856	4694	7013	4655	5148	10819	8593	3458	5104	3660	2343	2835	2473	4300	5648	0.7135	1.2875	0.7015	0.8475	1.9125	1.568	0.5615	0.0795	-0.563	-0.2915	-0.484	0.3145	0.7075	-
236	XM_002296175.1	THAPS_23490	predicted protein	381	492	1231	873	956	1408	1384	626	1334	752	418	461	677	784	984	0.361	1.693	1.183	1.329	1.887	1.86	1.104	0.276	-0.571	-0.432	0.121	0.337	0.662	-
237	XM_002296600.1	THAPSDRAFT_24395	predicted protein	1682	1870	4337	2678	3308	8264	5362	2135	3306	2824	1287	1374	2376	3812	4076	0.15	1.364	0.655	0.974	2.297	1.657	0.63	0.4	-0.731	-0.638	0.154	0.834	0.931	-
238	XM_002294935.1	THAPSDRAFT_11666	predicted protein	1240	1354	3252	1869	2378	6466	3633	2056	2756	2462	1000	1281	1994	3332	3566	0.125	1.388	0.586	0.934	2.381	1.549	0.424	0.261	-1.04	-0.683	-0.043	0.698	0.796	-
239	XM_002287870.1	THAPSDRAFT_268296	RM12, ribosomal protein 12 mitochondrial large ribosomal subunit	5710	7657	12622	5281	8494	29960	17721	8198	13426	9058	4297	4834	8036	13414	18165	0.423	1.136	-0.116	0.569	2.391	1.634	0.714	0.134	-0.931	-0.761	-0.027	0.712	1.147	-
240	XM_002289803.1	THAPSDRAFT_33653	predicted protein	410	464	1146	593	548	2026	1033	492	1020	582	340	516	586	1038	1250	0.168	1.459	0.534	0.42	2.3	1.283	1.057	0.244	-0.534	0.072	0.256	1.08	1.347	-
241	XM_002292194.1	THAPSDRAFT_105	eukaryotic translation initiation factor 2 alpha subunit	1954	1810	6260	2918	2787	9358	4827	2723	4658	2815	2065	2976	2442	4094	5389	-0.121	1.668	0.571	0.504	2.254	1.299	0.775	0.045	-0.399	0.123	-0.158	0.587	0.983	-
242	XM_002291519.1	THAPSDRAFT_6379	predicted protein	352	494	632	427	516	980	648	293	363	303	249	254	330	446	469	0.488	0.844	0.274	0.549	1.476	0.851	0.312	0.034	-0.229	-0.202	0.173	0.611	0.685	-
243	XM_002288333.1	THAPSDRAFT_270391	glucose-6-phosphate isomerase (GPI1)	1852	2218	2624	2381	2862	5792	2972	1542	1790	1845	1274	1160	1657	2371	2292	0.259	0.503	0.363	0.628	1.642	0.683	0.217	0.261	-0.276	-0.411	0.105	0.623	0.572	-
244	XM_002290848.1	THAPSDRAFT_5797	predicted protein	644	755	848	804	1004	1960	1224	698	1080	759	592	545	806	1128	1250	0.224	0.394	0.314	0.639	1.602	0.925	0.635	0.128	-0.233	-0.351	0.209	0.7	0.845	-
245	XM_002286561.1	THAPSDRAFT_20627	predicted protein	8068	10017	9432	9841	13516	28619	18049	7596	9138	9583	6654	7400	10821	13196	13807	0.3195	0.224	0.2875	0.732	1.849	1.1615	0.2575	0.3215	-0.2125	-0.041	0.488	0.783	0.8645	-
246	XM_002286495.1	THAPSDRAFT_20571	predicted protein	5739	5825	7551	7184	10206	17244	10868	7173	8367	7239	7017	8108	7576	9538	11273	0.0485	0.4035	0.327	0.841	1.594	0.948	0.2175	-0.004	-0.035	0.172	0.071	0.4065	0.645	-
247	XM_002289796.1	THAPSDRAFT_4543	predicted protein	789	843	1604	1004	1408	2736	1620	730	1139	721	481	673	689	1301	1718	0.076	1.008	0.329	0.79	1.8	1.0235	0.5885	-0.0395	-0.618	-0.151	-0.11	0.814	1.2125	-
248	XM_002288254.1	THAPSDRAFT_21723	predicted protein	7918	8098	13651	9124	10507	23248	13554	6052	7148	5908	4252	5374	6328	10677	13348	0.033	0.786	0.206	0.41	1.556	0.777	0.24	-0.034	-0.51	-0.172	0.064	0.819	1.141	-
249	XM_002287467.1	THAPSDRAFT_21491	hypothetical protein THAPSDRAFT_21491	4018	4548	7150	5084	5704	13284	6888	3716	5476	4191	2316	2793	3300	5294	6362	0.177	0.832	0.3355	0.493	1.7165	0.7505	0.594	0.174	-0.641	-0.383	-0.1305	0.5415	0.8045	-
250	XM_002291029.1	THAPSDRAFT_23105	predicted protein	1572	2665	2065	1878	2624	5143	3908	1609	2578	1718	1162	1138	1737	2497	2912	0.787	0.401	0.26	0.7715	1.715	1.3705	0.6395	0.0875	-0.509	-0.521	0.0785	0.5775	0.8045	-
251	XM_002291487.1	THAPSDRAFT_34742	predicted protein	1654	2054	2502	1498	2616	6672	4972	2011	3113	2068	1302	1680	1859	2800	3350	0.304	0.584	-0.15	0.659	2.01	1.562	0.629	0.041	-0.627	-0.26	-0.115	0.476	0.736	-
252	XM_002288188.1	THAPSDRAFT_39812	predicted protein	100	117	123	121	129	381	245	226	403	306	160	176	238	362	448	0.2165	0.3095	0.292	0.383	1.9515	1.298	0.836	0.4335	-0.4985	-0.362	0.085	0.69	0.9895	-
253	XM_002295437.1	THAPS_264548	elongation factor G	643	482	838	917	1498	2584	1310	714	1122	850	456	570	850	1244	1314	-0.534	0.384	0.515	1.221	2.006	1.028	0.652	0.25	-0.649	-0.324	0.252	0.8	0.881	-
254	XM_002288708.1	THAPSDRAFT_32744	predicted protein	1142	916	1381	1407	1919	3556	1810	996	1307	1236	653	605	1018	1606	1623	-0.3305	0.2845	0.31	0.763	1.6425	0.6765	0.398	0.318	-0.6	-0.71	0.036	0.6985	0.7095	-
255	XM_002293709.1	THAPSDRAFT_264164	tom40-like protein	1322	1003	2708	1908	1980	5570	2936	1901	1998	2320	1320	1440	2006	2763	2646	-0.398	1.032	0.499	0.582	2.069	1.15	0.074	0.289	-0.525	-0.4	0.076	0.536	0.478	-
256	XM_002296691.1	THAPSDRAFT_37786	predicted protein	255	166	404	409	326	666	583	301	492	272	244	302	252	482	656	-0.618	0.665	0.655	0.354	1.385	1.18	0.775	-0.065	-0.228	0.073	-0.179	0.76	1.204	-
257	XM_002292696.1	THAPSDRAFT_263726	ftsh-like protein	2587	1370	3908	3450	4003	5903	4608	2242	3018	2718	1578	2122	2417	2995	3715	-0.93	0.593	0.393	0.627	1.191	0.831	0.436	0.286	-0.499	-0.071	0.114	0.424	0.736	-
258	XM_002288067.1	THAPSDRAFT_39740	predicted protein	2336	1895	4800	4680	4519	5812	6394	2840	2590	2506	2284	3016	3380	3843	4626	-0.554	1.039	0.994	0.954	1.317	1.447	-0.134	-0.191	-0.314	0.087	0.251	0.437	0.704	-
259	XM_002291100.1	THAPSDRAFT_23179	predicted protein	2435	1908	3078	3738	4868	7767	7795	3082	6520	3444	3022	4254	4184	5207	5888	-0.353	0.336	0.613	0.998	1.673	1.678	1.091	0.17	-0.022	0.475	0.451	0.765	0.944	X
260	XM_002288059.1	THAPSDRAFT_21553	predicted protein	226	165	326	314	338	614	615	230	566	321	238	226	278	431	558	-0.451	0.542	0.476	0.593	1.445	1.443	1.3	0.477	0.043	-0.029	0.273	0.907	1.279	-
261	XM_002295382.1	THAPS_25365	predicted protein	840	807	1212	895	1162	2860	2638	765	1041	1104	896	980	1018	1482	2137	-0.065	0.511	0.084	0.461	1.764	1.637	0.598	0.682	0.384	0.512	0.565	1.109	1.637	X
262	XM_002293257.1	THAPSDRAFT_37047	RanGAP, ran-binding protein 1-like protein	3504	1766	5774	5708	6942	19249	7353	3270	5424	4528	4148	6266	5280	7584	8742	-0.985	0.709	0.702	0.986	2.462	1.056	0.76	0.498	0.367	0.969	0.721	1.244	1.449	X
263	XM_002286149.1	THAPSDRAFT_1366	predicted protein	936	457	2260	1078	1242	4784	2952	958	2550	1498	926	1222	1456	1790	2540	-1.04	1.25	0.188	0.402	2.353	1.643	1.413	0.643	-0.047	0.353	0.605	0.903	1.408	-
264	XM_002289752.1	THAPSDRAFT_22261	predicted protein	290	207	296	1004	470	1326	421	206	654	318	210	250	314	484	600	-0.49	0.022	1.261	0.685	2.19	0.536	1.676	0.633	0.039	0.288	0.616	1.241	1.552	X
265	XM_002296362.1	THAPSDRAFT_269559	rRNA processing protein	414	566	1122	872	1252	1456	1508	481	1186	768	730	1033	1156	1111	1434	0.4615	1.4585	1.0925	1.625	1.8245	1.821	1.2825	0.6575	0.6005	1.1095	1.2465	1.1955	1.559	X
266	XM_002294054.1	THAPSDRAFT_264306	calcium-binding protein	1052	2008	2131	1651	2344	3364	3105	1018	2235	1407	1523	2168	2284	1858	1918	0.915	1.0255	0.653	1.154	1.6815	1.548	1.1305	0.459	0.584	1.09	1.1625	0.8695	0.9115	X
267	XM_002287538.1	THAPSDRAFT_31783	predicted protein	840	1272	1146	805	1298	3204	2453	900	2763	1881	1666	1878	1742	1932	2310	0.601	0.453	-0.058	0.634	1.937	1.544	1.619	1.06	0.889	1.063	0.952	1.102	1.361	-
268	XM_002290688.1	THAPSDRAFT_5476	predicted protein	192	342	192	208	524	1116	776	194	274	250	519	321	428	420	530	0.828	-0.004	0.114	1.45	2.54	1.972	0.503	0.366	1.428	0.734	1.147	1.119	1.458	-
269	XM_002289959.1	THAPSDRAFT_4878	predicted protein	487	498	439	592	1221	2286	966	638	1013	690	1059	1379	1419	1401	1068	0.014	-0.152	0.282	1.325	2.229	0.98	0.668	0.115	0.732	1.113	1.154	1.136	0.744	-
270	XM_002287067.1	THAPSDRAFT_2024	eIF2 alpha kinase Gcn2-like	295	530	472	502	606	1814	1409	404	595	691	462	458	1047	1596	1651	0.779	0.6815	0.7605	1.046	2.6165	2.1525	0.5575	0.783	0.1955	0.19	1.3785	1.9805	2.0315	X
271	XM_002291155.1	THAPSDRAFT_23246	predicted protein	72	73	68	82	158	288	237	82	100	122	89	82	162	268	393	0.031	-0.062	0.201	0.99	2.019	1.734	0.282	0.45	0.116	-0.019	0.933	1.703	2.262	X
272	XM_002292739.1	THAPSDRAFT_36322	predicted protein	320	602	315	467	738	1645	504	182	358	312	210	238	340	758	1036	0.843	-0.02	0.548	1.208	2.359	0.622	0.975	0.775	0.203	0.376	0.897	2.056	2.507	X
273	XM_002286056.1	THAPSDRAFT_260835	alkaline phosphatase	4393	6046	1607	11029	25182	56938	24060	1592	1032	1260	9156	2668	1890	7759	7635	0.461	-1.45	1.324	2.518	3.692	2.432	-0.653	-0.348	2.522	0.743	0.248	2.286	2.258	-
274	XM_002292089.1	THAPSDRAFT_23858	predicted protein	684	342	600	1474	1762	1576	3754	324	408	606	2764	566	584	886	1307	-0.99	-0.18	1.089	1.371	1.211	2.464	0.345	0.908	3.107	0.817	0.859	1.464	2.01	-
275	XM_002293586.1	THAPSDRAFT_9576	predicted protein	370	318	486	280	272	1640	1078	425	1218	550	289	454	496	765	1067	-0.23	0.37	-0.413	-0.458	2.147	1.539	1.59	0.433	-0.487	0.17	0.296	0.921	1.403	-
276	XM_002292488.1	THAPSDRAFT_8157	predicted protein	437	457	367	324	271	2705	1449	594	1220	842	391	540	829	1342	1955	-0.125	-0.2625	-0.511	-0.7185	2.591	1.529	1.0105	0.4875	-0.598	-0.115	0.4635	1.131	1.6305	-
277	XM_002293760.1	THAPSDRAFT_24893	predicted protein	163	160	151	113	92	702	546	198	665	318	151	197	284	434	736	-0.057	-0.111	-0.535	-0.826	2.104	1.727	1.752	0.685	-0.387	-0.004	0.523	1.137	1.898	-
278	XM_002290718.1	THAPSDRAFT_5532	predicted protein	187	147	278	112	93	862	453	195	471	256	147	188	303	555	759	-0.338	0.54	-0.73	-0.982	2.1715	1.217	1.29	0.4095	-0.3735	-0.0225	0.628	1.5035	1.963	-
279	XM_002290967.1	THAPSDRAFT_269049	hypothetical protein THAPSDRAFT_269049	1140	862	1068	826	1018	4138	3174	909	1944	1009	562	658	886	1872	3033	-0.41	-0.094	-0.469	-0.162	1.861	1.465	1.1	0.15	-0.692	-0.463	-0.038	1.043	1.738	X
280	XM_002291542.1	THAPSDRAFT_23232	predicted protein	880	682	580	548	658	4678	2414	782	1522	1007	356	531	734	1366	2172	-0.562	-0.596	-0.693	-0.421	2.414	1.447	0.971	0.369	-1.119	-0.546	-0.077	0.82	1.488	X
281	XM_002297374.1	THAPSDRAFT_bd258	predicted protein	3372	2148	3196	4269	4241	8281	7026	2769	3314	2934	2580	1588	2129	3606	6136	-0.886	-0.712	-0.5525	-0.6235	1.8135	1.002	0.731	0.154	-0.2555	-0.597	0.001	0.97	1.7655	-
282	XM_002292938.1	THAPSDRAFT_8997	predicted protein	564	553	606	428	355	4328	3765	912	1745	1160	778	806	934	1664	2536	-0.031	0.1	-0.401	-0.669	2.938	2.725	0.938	0.349	-0.228	-0.178	0.035	0.87	1.476	-
283	XM_002288267.1	THAPSDRAFT_3398	predicted protein	121	102	93	91	99	722	516	265	434	428	243	328	418	498	568	-0.248	-0.394	-0.415	-0.297	2.573	2.006	0.713	0.693	-0.123	0.31	0.662	0.909	1.099	-
284	XM_002294313.1	THAPSDRAFT_15950	aspartyl protease family A22B putative	1892	588	1030	1374	1309	16514	6837	1792	2002	1894	1125	1541	2066	4450	5779	-1.686	-0.877	-0.486	-0.549	3.128	1.854	0.363	0.258	-0.468	-0.023	0.408	1.516	1.892	-
285	XM_002294386.1	THAPSDRAFT_42704	3-isopropylmalate dehydratase	19312	9295	16844	24324	12058	124222	76281	19586	18668	28218	11640	12151	23038	48906	67393	-1.0495	-0.174	0.349	-0.744	2.668	1.948	-0.08	0.515	-0.7655	-0.7035	0.1915	1.28	1.691	-
286	XM_002287980.1	THAPSDRAFT_268350	predicted protein	222	118	274	157	110	1112	1184	255	728	377	152	190	328	796	1814	-0.925	0.291	-0.523	-1.01	2.322	2.337	1.516	0.568	-0.742	-0.416	0.364	1.646	2.834	-
287	XM_002285979.1	THAPSDRAFT_20626	predicted protein	470	197	333	222	146	3716	2457	756	2368	1232	378	482	867	2015	3616	-1.254	-0.517	-1.079	-1.684	2.984	2.374	1.661	0.719	-0.985	-0.635	0.211	1.429	2.272	-
288	XM_002290010.1	THAPSDRAFT_268812	hypothetical protein THAPSDRAFT_268812	516	242	378	304	284	3212	2435	560	1829	1181	724	798	1267	1871	2455	-1.091	-0.435	-0.755	-0.852	2.648	2.247	1.708	1.074	0.372	0.51	1.168	1.739	2.132	-
289	XM_002287674.1	THAPSDRAFT_26109	phosphoribosyl pyrophosphate synthetase	3444	1997	680	744	1562	44130	14633	6246	13574	6544	3522	4076	5581	12868	20848	-0.781	-2.34	-2.239	-1.139	3.686	2.091	1.126	0.065	-0.818	-0.608	-0.157	1.051	1.743	X
290	XM_002296977.1	THAPSDRAFT_42821	predicted protein	1530	2116	254	240	504	7320	6776	1302	2602	1846	1050	786	1604	3613	5231	0.461	-2.592	-2.677	-1.604	2.259	2.127	1	0.504	-0.309	-0.729	0.301	1.473	2.007	-
291	XM_002286967.1	THAPSDRAFT_31516	predicted protein	675	570	506	446	820	16658	7529	1882	4054	2264	1153	1516	3314	7420	9235	-0.33	-0.416	-0.598	0.275	4.626	3.457	1.111	0.259	-0.706	-0.309	0.815	1.983	2.296	X
292	XM_002290117.1	THAPSDRAFT_22635	SAR DNA-binding protein	620	634	498	577	693	11100	6201	1662	3676	2104	933	1268	2902	5932	7895	0.029	-0.322	-0.116	0.157	4.161	3.278	1.145	0.336	-0.833	-0.388	0.804	1.838	2.25	X
293	XM_002291210.1	THAPSDRAFT_23306	predicted protein	284	213	238	271	387	3950	5284	354	564	452	286	351	677	1518	1745	-0.412	-0.253	-0.096	0.445	3.8	3.435	0.67	0.343	-0.319	-0.012	0.937	2.101	2.303	X
294	XM_002291646.1	THAPSDRAFT_23650	predicted protein	512	399	291	314	566	6168	5788	1530	5118	2248	1462	1200	2417	3646	5480	-0.362	-0.834	-0.712	0.142	3.59	3.498	1.744	0.556	-0.056	-0.341	0.67	1.263	1.85	X
295	XM_002294852.1	THAPSDRAFT_30691	spermine synthase	994	637	570	522	753	14250	6626	1657	4889	2181	1005	1798	2608	6003	9536	-0.6265	-0.763	-0.9075	-0.4015	3.8265	2.7225	1.5125	0.398	-0.7245	0.095	0.644	1.833	2.476	-
296	XM_002294729.1	THAPSDRAFT_25663	predicted protein	207	166	158	164	144	3306	1378	362	792	412	220	326	594	1276	1937	-0.313	-0.388	-0.335	-0.519	3.997	2.666	1.128	0.189	-0.713	-0.146	0.707	1.825	2.424	-
297	XM_002288328.1	THAPSDRAFT_39924	DNA topoisomerase	374	232	192	202	286	9474	3378	679	1150	910	386	476	1060	2587	3804	-0.705	-0.969	-0.894	-0.391	4.661	3.07	0.766	0.424	-0.812	-0.509	0.638	1.931	2.49	-
298	XM_002294839.1	THAPSDRAFT_270273	thioredoxin	489	1007	172	158	348	7256	4230	1604	958	902	878	857	1818	3562	4326	1.036	-1.507	-1.633	-0.488	3.891	3.112	-0.73	-0.816	-0.856	-0.892	0.194	1.165	1.446	-
299	XM_002288748.1	THAPSDRAFT_21709	predicted protein	143	242	124	84	89	1414	422	162	278	224	107	164	378	727	1093	0.74	-0.223	-0.773	-0.683	3.306	1.514	0.776	0.366	-0.609	0.016	1.212	2.162	2.748	-
300	XM_002286435.1	THAPSDRAFT_21066	predicted protein	193	260	98	100	100	1503	428	139	226	190	108	144	396	926	1531	0.429	-0.977	-0.957	-0.949	2.96	1.038	0.698	0.444	-0.377	0.048	1.507	2.735	3.46	-
301	XM_002291876.1	THAPSDRAFT_23887	predicted protein	668	1400	180	316	651	6835	2552	916	2031	1507	585	718	1801	3766	5322	1.059	-1.895	-1.081	-0.038	3.356	1.93	1.146	0.712	-0.649	-0.352	0.974	2.038	2.537	-
302	XM_002291990.1	THAPSDRAFT_23762	predicted protein	3354	6817	1350	1800	4746	21580	7130	2018	3236	2404	2101	1948	3686	6884	9012	1.019	-1.314	-0.905	0.496	2.683	1.083	0.807	0.373	0.185	0.075	0.994	1.897	2.286	-
303	XM_002291454.1	THAPSDRAFT_34661	helicase	1436	1632	695	680	1618	10950	4408	1372	2792	1954	1253	1416	2890	5638	6290	0.181	-1.049	-1.078	0.172	2.93	1.581	1.027	0.511	-0.129	0.046	1.073	2.04	2.198	-
304	XM_002288430.1	THAPSDRAFT_32766	hypothetical protein THAPSDRAFT_32766	215	330	123	122	164	1988	468	227	262	202	174	191	362	850	1257	0.609	-0.809	-0.827	-0.393	3.205	1.12	0.202	-0.182	-0.403	-0.245	0.68	1.91	2.474	-
305	XM_002289411.1	THAPSDRAFT_262257	hypothetical protein THAPSDRAFT_262257	2148	1846	750	595	1276	13742	8068	2186	2300	2647	2232	2890	5847	7880	7882	-0.219	-1.518	-1.852	-0.756	2.678	1.905	0.074	0.276	0.029	0.403	1.42	1.85	1.851	-
306	XM_002293207.1	THAPSDRAFT_36917	queuine tRNA ribosyltransferase	336	280	112	104	130	2616	566	233	242	198	182	234	406	1036	1578	-0.264	-1.596	-1.686	-1.365	2.962	0.747	0.101	-0.2	-0.303	0.047	0.851	2.2	2.809	-
307	XM_002295131.1	THAPSDRAFT_18351	predicted protein	678	1292	160	186	336	3437	1054	465	564	402	340	496	811	1676	2390	0.935	-2.085	-1.867	-1.013	2.345	0.634	0.285	-0.2	-0.445	0.104	0.811	1.859	2.37	-
308	XM_002295009.1	THAPSDRAFT_38679	predicted protein	1390	1030	342	504	1414	10578	2482	692	1532	882	789	827	1926	3794	5044	-0.451	-2.025	-1.469	0.022	2.927	0.816	1.146	0.339	0.184	0.257	1.477	2.451	2.862	-
309	XM_002291930.1	THAPSDRAFT_23697	predicted protein	2516	2168	460	1138	3096	13357	2920	1174	1421	1445	1605	2224	3257	6974	8378	-0.215	-2.45	-1.147	0.297	2.406	0.21	0.276	0.292	0.452	0.922	1.468	2.571	2.836	-
310	XM_002291913.1	THAPSDRAFT_23679	predicted protein	382	360	194	202	250	2694	1158	339	891	457	294	330	721	1472	2008	-0.098	-0.98	-0.923	-0.624	2.812	1.556	1.397	0.432	-0.198	-0.033	1.089	2.123	2.57	-
311	XM_002296992.1	THAPSDRAFT_25473	predicted protein	264	200	138	154	146	1711	610	180	400	220	140	216	357	740	1520	-0.404	-0.948	-0.78	-0.855	2.698	1.186	1.153	0.289	-0.366	0.26	0.987	2.039	3.077	-
312	XM_002291246.1	THAPSDRAFT_5851	predicted protein	1050	600	668	645	609	7190	1992	643	1267	836	413	481	950	2770	4213	-0.802	-0.655	-0.698	-0.781	2.782	0.925	0.979	0.378	-0.636	-0.417	0.562	2.107	2.712	-
313	XM_002290947.1	THAPSDRAFT_269034	predicted protein	1841	1544	962	922	1495	7372	3214	871	1284	966	854	938	1784	3314	4967	-0.261	-0.937	-1.005	-0.302	2	0.799	0.56	0.155	-0.024	0.116	1.043	1.936	2.519	-
314	XM_002291064.1	THAPSDRAFT_23142	predicted protein	1690	1648	812	982	1255	8336	3089	1045	1820	1040	627	784	1094	2987	4934	-0.04	-1.06	-0.786	-0.432	2.302	0.794	0.802	-0.013	-0.735	-0.417	0.066	1.516	2.233	-
315	XM_002296199.1	THAPS_23513	predicted protein	304	152	90	89	85	1415	887	219	486	264	142	164	354	754	1054	-0.997	-1.758	-1.77	-1.84	2.223	1.514	1.146	0.268	-0.631	-0.414	0.695	1.785	2.267	-
316	XM_002290056.1	THAPSDRAFT_262414	TpCSF5	4766	2000	1972	1916	1308	17008	5434	1893	3838	3303	1228	1464	2650	6604	10314	-1.246	-1.281	-1.324	-1.86	1.841	0.186	1.039	0.824	-0.602	-0.349	0.506	1.825	2.468	-
317	XM_002286726.1	THAPSDRAFT_1357	predicted protein	540	496	160	224	478	2630	936	443	576	488	458	357	712	1183	1462	-0.132	-1.743	-1.255	-0.18	2.2705	0.7495	0.3665	0.1225	0.0405	-0.322	0.677	1.4045	1.7105	-
318	XM_002297057.1	THAPSDRAFT_14708	predicted protein	455	472	204	222	348	2253	690	640	802	748	526	510	949	1148	1628	0.055	-1.152	-1.034	-0.385	2.31	0.602	0.328	0.226	-0.28	-0.322	0.568	0.847	1.349	-
319	XM_002289183.1	THAPSDRAFT_22163	predicted protein	1829	2320	796	660	1122	8472	6222	1548	1938	1636	1128	1102	1866	3556	4318	0.343	-1.202	-1.474	-0.705	2.213	1.723	0.333	0.088	-0.448	-0.488	0.278	1.21	1.484	-
320	XM_002286290.1	THAPSDRAFT_20930	predicted protein	890	822	278	338	598	3940	2085	952	1166	895	632	672	997	1897	2700	-0.119	-1.686	-1.401	-0.573	2.146	1.22	0.291	-0.094	-0.592	-0.505	0.066	0.994	1.503	-
321	XM_002296515.1	THAPSDRAFT_24323	predicted protein	1025	996	268	318	1014	8162	3444	1435	1491	1156	798	688	1724	3068	3824	-0.103	-1.935	-1.703	-0.016	2.994	1.748	0.056	-0.312	-0.846	-1.063	0.254	1.094	1.413	X
322	XM_002285915.1	THAPSDRAFT_900	predicted protein	914	908	175	256	870	6410	1688	781	946	935	678	514	1494	2808	3332	-0.013	-2.385	-1.841	-0.073	2.808	0.886	0.276	0.26	-0.209	-0.602	0.935	1.843	2.094	-
323	XM_002289840.1	THAPSDRAFT_22356	predicted protein	692	778	134	189	619	3576	1375	486	638	554	360	404	963	1788	2568	0.1505	-2.3665	-1.874	-0.1675	2.373	0.9305	0.3885	0.181	-0.436	-0.272	0.9815	1.877	2.3985	-
324	XM_002288345.1	THAPSDRAFT_21801	predicted protein	972	1115	189	275	878	4298	1659	804	617	720	595	565	1148	1894	2110	0.2165	-2.322	-1.832	-0.1835	2.093	0.7105	-0.382	-0.164	-0.4205	-0.4725	0.5135	1.225	1.3585	-
325	XM_002295892.1	THAPS_7180	predicted protein	379	234	94	132	413	4010	428	310	277	271	186	244	664	1466	2086	-0.697	-2.003	-1.529	0.092	3.394	0.174	-0.17	-0.205	-0.734	-0.35	1.094	2.24	2.743	X
326	XM_002288960.1	THAPSDRAFT_3797	predicted protein	674	454	134	269	981	6729	586	360	174	186	150	222	492	1387	1324	-0.593	-2.324	-1.332	0.543	3.321	-0.211	-0.881	-0.802	-1.099	-0.54	0.618	2.112	2.045	X
327	XM_002295670.1	THAPS_6711	predicted protein	265	150	102	114	266	3565	351	313	354	319	158	221	447	956	1318	-0.836	-1.392	-1.216	-0.0015	3.739	0.366	0.1785	0.0255	-0.983	-0.494	0.517	1.6165	2.076	-
328	XM_002295596.1	THAPS_16746	mitochondrial carrier protein	1034	376	224	280	524	10446	1290	875	1018	816	366	547	1178	2919	3918	-1.456	-2.21	-1.882	-0.975	3.342	0.325	0.219	-0.105	-1.261	-0.677	0.423	1.739	2.163	-
329	XM_002297267.1	THAPSDRAFT_bd1154	hypothetical protein THAPSDRAFT_bd1154	3998	1010	606	564	3204	52919	10190	3027	2707	2734	2064	4081	8332	17211	22033	-1.984	-2.72	-2.825	-0.32	3.729	1.319	-0.16	-0.167	-0.552	0.43	1.461	2.508	2.863	-
330	XM_002291884.1	THAPSDRAFT_270199	triose phosphate/phosphate translocator	6638	1447	904	822	5302	86952	16600	5269	4882	4886	3380	7356	13526	29634	38584	-2.195	-2.874	-3.011	-0.326	3.712	1.272	-0.111	-0.129	-0.641	0.481	1.361	2.492	2.872	-
331	XM_002286080.1	THAPSDRAFT_20726	probable malate dehydrogenase, mitochondrial (MDH1)	5224	1154	680	1218	3573	43792	12313	5670	4144	4900	6034	8432	19376	26386	28671	-2.243	-2.939	-2.1	-0.544	3.071	1.188	-0.455	-0.21	0.09	0.573	1.768	2.215	2.333	-
332	XM_002293876.1	THAPSDRAFT_24816	aspartate-ammonia ligase	7502	1726	1106	3820	8866	94994	13136	4888	3776	8357	3206	7314	11866	33576	42809	-2.191	-2.779	-1.007	0.243	3.666	0.803	-0.368	0.779	-0.603	0.585	1.285	2.783	3.132	-
333	XM_002292274.1	THAPSDRAFT_41733	thiamin biosynthesis protein	1482	316	197	603	1819	31401	2608	1955	1532	2082	1018	985	4356	10980	15120	-2.236	-2.908	-1.299	0.297	4.406	0.816	-0.352	0.09	-0.943	-0.993	1.156	2.49	2.951	X
334	XM_002287503.1	THAPSDRAFT_31912	cyclophilin-type peptidyl-prolyl cis-trans isomerase	3798	648	840	1116	4294	52648	5854	2944	1868	2420	1638	1519	4360	13958	19287	-2.738	-2.17	-1.791	0.18	3.799	0.623	-0.655	-0.299	-0.845	-0.952	0.567	2.247	2.714	X
335	XM_002293957.1	THAPSDRAFT_26031	serine hydroxymethyltransferase	2306	552	649	1096	2988	30214	10431	5052	5735	5730	3100	6674	6914	16020	17070	-2.059	-1.829	-1.092	0.368	3.715	2.176	0.184	0.18	-0.702	0.401	0.454	1.666	1.759	-
336	XM_002286170.1	THAPSDRAFT_26678	transketolase (TKT1)	544	388	220	192	225	11734	7303	914	2986	2100	710	937	1729	5258	8714	-0.506	-1.313	-1.503	-1.275	4.425	3.721	1.949	1.423	-0.123	0.277	1.16	2.768	3.498	-
337	XM_002293287.1	THAPSDRAFT_37071	Orotidine-5'-phosphate decarboxylase	254	180	152	114	137	10695	2404	638	1704	878	384	634	1475	4356	7384	-0.491	-0.738	-1.149	-0.885	5.395	3.147	1.416	0.452	-0.733	-0.011	1.206	2.77	3.53	-
338	XM_002290684.1	THAPSDRAFT_28330	Phosphoribosylaminoimidazolecarboxamide formyltransferase/IMP cyclohydrolase	1342	447	502	408	482	52741	8906	1287	4792	3450	685	1315	3568	15623	24817	-1.53	-1.3775	-1.6855	-1.487	5.2585	2.725	1.815	1.3775	-0.957	-0.0335	1.418	3.4835	4.1435	-
339	XM_002290349.1	THAPSDRAFT_22861	predicted protein	465	241	209	146	150	4650	3819	520	1634	1073	312	398	830	2703	5732	-0.9205	-1.1155	-1.6075	-1.5895	3.253	2.9055	1.569	0.9895	-0.7495	-0.3785	0.6	2.282	3.3515	-
340	XM_002293704.1	THAPSDRAFT_24834	predicted protein	553	214	165	116	109	5231	2945	560	1344	1000	413	511	1137	3196	5428	-1.363	-1.7345	-2.2405	-2.334	3.2415	2.3475	1.242	0.823	-0.43	-0.1335	1.021	2.5075	3.2675	-
341	XM_002293103.1	THAPSDRAFT_24429	predicted protein	281	258	141	121	178	3887	1460	258	704	530	270	390	1002	2018	2681	-0.123	-0.998	-1.223	-0.658	3.789	2.205	1.448	1.039	0.06	0.598	1.954	2.967	3.378	-
342	XM_002289538.1	THAPSDRAFT_22499	predicted protein	397	212	180	178	184	4676	1396	276	790	520	246	308	698	1740	2922	-0.908	-1.133	-1.16	-1.115	3.558	1.793	1.522	0.92	-0.159	0.165	1.339	2.661	3.409	-
343	XM_002286562.1	THAPSDRAFT_20629	predicted protein	760	502	484	266	236	12671	3974	584	2354	1241	442	599	2066	6358	8535	-0.626	-0.653	-1.518	-1.692	4.059	2.321	2.011	1.086	-0.397	0.039	1.827	3.445	3.873	-
344	XM_002292042.1	THAPSDRAFT_269371	predicted protein	355	154	180	193	234	10579	636	230	372	573	171	240	566	2910	3996	-1.204	-0.983	-0.877	-0.598	4.9	0.842	0.675	1.271	-0.428	0.064	1.295	3.653	4.117	-
345	XM_002296997.1	THAPSDRAFT_25478	Molybdate transporter, putative	986	282	8322	862	637	2844	9574	308	235	255	1504	1088	2814	4488	4870	-1.7945	3.071	-0.199	-0.6305	1.497	2.995	-0.3775	-0.257	2.2915	1.825	3.19	3.8585	3.9745	-
346	XM_002289230.1	THAPSDRAFT_22198	predicted protein	1838	1318	3158	1268	478	2150	5794	663	249	196	1169	1258	2474	6592	10069	-0.484	0.78	-0.551	-1.948	0.227	1.551	-1.415	-1.759	0.819	0.924	1.899	3.313	3.924	-
347	XM_002294335.1	THAPSDRAFT_269908	Pyruvate carboxylase (PC1)	2646	570	48305	638	717	33220	11314	2438	7001	9327	3806	3161	8242	13108	18723	-2.268	4.19	-2.063	-1.888	3.65	2.092	1.523	1.934	0.643	0.372	1.756	2.422	2.939	-
348	XM_002295439.1	THAPS_269966	valyl-tRNA synthetase	954	306	1524	719	382	12516	7301	2050	4450	3316	681	1006	1672	4676	8233	-1.633	0.656	-0.444	-1.321	3.72	2.905	1.117	0.688	-1.589	-1.028	-0.298	1.186	2.006	-
349	XM_002296263.1	THAPS_29008	bifunctional aspartokinase/homoserine dehydrogenase	3318	508	10652	1796	670	27694	10456	5084	6008	6265	2798	2608	3005	7382	12656	-2.708	1.67	-0.985	-2.381	3.054	1.657	0.246	0.292	-0.855	-0.959	-0.754	0.54	1.318	-
350	XM_002292748.1	THAPSDRAFT_36434	predicted protein	142	135	181	145	186	2342	1612	268	2100	794	250	392	842	1556	1992	-0.086	0.353	0.028	0.396	4.045	3.319	2.971	1.558	-0.101	0.548	1.652	2.529	2.895	-
351	XM_002287058.1	THAPSDRAFT_268145	hypothetical protein THAPSDRAFT_268145	604	422	838	502	847	7830	6408	1178	9690	2310	919	1338	3536	8530	12593	-0.52	0.48	-0.267	0.495	3.703	3.343	3.035	0.971	-0.358	0.173	1.583	2.857	3.415	-
352	XM_002286406.1	THAPSDRAFT_268130	hypothetical protein THAPSDRAFT_268130	134	99	142	136	179	2989	1664	251	1241	496	225	328	770	1727	2426	-0.461	0.078	0.017	0.417	4.482	3.476	2.306	0.974	-0.157	0.383	1.616	2.783	3.274	X
353	XM_002289358.1	THAPSDRAFT_22334	predicted protein	195	130	204	163	164	4340	2890	370	3086	1046	310	483	1256	2766	4603	-0.593	0.049	-0.26	-0.256	4.474	3.802	3.056	1.499	-0.255	0.384	1.764	2.905	3.639	-
354	XM_002287946.1	THAPSDRAFT_268331	WD40-repeat protein	134	128	160	98	128	3192	2402	267	2046	719	226	312	628	1569	2758	-0.0505	0.25	-0.438	-0.068	4.517	4.0305	2.9265	1.4245	-0.2535	0.2165	1.222	2.543	3.3495	-
355	XM_002295637.1	THAPS_23336	predicted protein	224	222	265	220	207	3699	1850	292	2112	644	279	436	1074	2578	3968	-0.016	0.228	-0.031	-0.117	4.041	2.841	2.853	1.14	-0.08	0.576	1.879	3.139	3.764	-
356	XM_002292971.1	THAPSDRAFT_36845	DNA directed RNA polymerase i, second largest subunit	244	246	186	196	273	5110	2384	289	1356	582	275	404	1154	2670	3624	0.005	-0.388	-0.318	0.152	4.385	3.206	2.354	1.112	0.057	0.61	2.117	3.335	3.776	-
357	XM_002287201.1	THAPSDRAFT_21222	atp-dependent RNA helicase	122	213	150	126	92	2126	1812	215	951	538	232	339	733	1634	2443	0.749	0.294	0.044	-0.418	4.12	3.792	2.14	1.322	0.107	0.652	1.767	2.925	3.505	-
358	XM_002296750.1	THAPSDRAFT_25129	predicted protein	140	112	238	138	106	1750	1276	164	1231	586	161	254	584	1209	2004	-0.321	0.769	-0.023	-0.39	3.647	3.143	2.914	1.849	-0.018	0.636	1.838	2.892	3.621	-
359	XM_002290162.1	THAPSDRAFT_22672	predicted protein	212	160	209	147	144	4919	1792	360	2427	936	279	520	1046	2861	4230	-0.411	-0.038	-0.528	-0.557	4.534	2.883	2.767	1.383	-0.352	0.544	1.553	3.005	3.569	-
360	XM_002290044.1	THAPSDRAFT_34006	predicted protein	167	181	424	216	183	2679	1816	349	3081	1032	370	648	1234	2409	2872	0.058	1.2875	0.3035	0.0515	3.9165	3.0965	3.1205	1.4895	0.0835	0.941	1.804	2.778	3.0325	X
361	XM_002286592.1	THAPSDRAFT_39003	predicted protein	144	158	312	140	120	2139	1636	254	2542	776	270	496	827	2098	2934	0.0795	1.061	-0.0405	-0.2445	3.833	3.2655	3.2485	1.5865	-0.1045	0.9435	1.6485	2.974	3.4565	-
362	XM_002291580.1	THAPSDRAFT_34959	predicted protein	96	101	140	102	106	1222	1302	208	1732	464	204	465	684	1488	2291	0.067	0.519	0.064	0.132	3.622	3.357	3.073	1.174	-0.011	1.177	1.736	2.857	3.47	-
363	XM_002296289.1	THAPS_7265	predicted protein	112	128	148	102	129	1262	998	186	1884	548	186	402	702	1508	2020	0.206	0.375	-0.14	0.214	3.485	2.875	3.349	1.571	0.019	1.125	1.93	3.032	3.454	-
364	XM_002293750.1	THAPSDRAFT_269776	hypothetical protein THAPSDRAFT_269776	196	228	354	235	202	3327	2790	339	4007	1116	406	812	1816	3565	3927	0.225	0.848	0.259	0.044	4.082	3.638	3.56	1.709	0.262	1.257	2.421	3.391	3.534	X
365	XM_002290448.1	THAPSDRAFT_268807	Ribonucleoside reductase (RIR1_2)	226	243	213	180	187	9676	3736	352	2463	732	271	567	1663	5004	7825	0.1025	-0.095	-0.3355	-0.286	5.4205	3.993	2.8285	1.078	-0.355	0.7135	2.267	3.8545	4.5	-
366	XM_002286350.1	THAPSDRAFT_20985	predicted protein	166	170	158	152	140	4938	3717	351	2856	812	279	554	1450	3913	6346	0.031	-0.077	-0.127	-0.24	4.893	4.407	3.038	1.212	-0.31	0.682	2.068	3.501	4.198	-
367	XM_002289370.1	THAPSDRAFT_4624	DEAD box helicase	125	124	122	138	104	4780	1621	212	2148	612	138	292	758	2628	4636	-0.008	-0.031	0.126	-0.26	5.251	3.594	3.34	1.527	-0.622	0.468	1.841	3.635	4.454	-
368	XM_002291551.1	THAPSDRAFT_23245	predicted protein	140	171	144	106	124	4354	2139	183	1134	620	176	265	853	2308	3678	0.273	0.048	-0.396	-0.172	4.959	3.777	2.623	1.751	-0.058	0.534	2.218	3.655	4.327	-
369	XM_002286408.1	THAPSDRAFT_21050	predicted protein	211	180	242	174	184	7240	3462	345	2004	938	286	388	1342	3511	5780	-0.253	0.176	-0.274	-0.193	5.1	4.006	2.537	1.433	-0.273	0.167	1.952	3.345	4.064	-
370	XM_002287912.1	THAPSDRAFT_21397	Nucleolar protein NOP52	258	250	242	154	202	12896	3178	564	3568	1370	406	756	2112	6036	9267	-0.046	-0.122	-0.747	-0.355	5.644	3.467	2.666	1.286	-0.467	0.428	1.911	3.426	4.045	-
371	XM_002289239.1	THAPSDRAFT_22204	HSF DNA-binding transcription factor	114	182	123	119	133	4648	1067	273	2781	625	234	478	1130	2344	3221	0.373	0.103	0.051	0.219	5.326	3.081	3.348	1.195	-0.2045	0.82	2.066	3.119	3.5645	X
372	XM_002286667.1	THAPSDRAFT_30871	Inosine triphosphate pyrophosphatase	296	264	432	280	601	14719	5924	870	4116	1824	918	1244	3986	8372	11542	-0.173	0.528	-0.102	0.994	5.633	4.211	2.241	1.067	0.078	0.517	2.191	3.268	3.731	-
373	XM_002295069.1	THAPSDRAFT_11949	Nop14-domain protein	176	182	266	172	334	8108	3021	573	3793	1202	443	762	1812	4506	5888	0.054	0.564	-0.03	0.916	5.525	4.083	2.811	1.132	-0.295	0.495	1.7275	3.0545	3.445	-
374	XM_002293919.1	THAPSDRAFT_24878	SAP-domain protein	154	168	154	154	412	8145	2442	512	2496	846	633	944	2246	5017	6468	0.135	-0.01	0.017	1.43	5.724	3.921	2.398	0.841	0.422	0.995	2.246	3.41	3.777	-
375	XM_002289849.1	THAPSDRAFT_268735	Small nucleolar ribonucleoprotein complex subunit 13	201	222	195	165	257	10048	5272	714	4123	1480	468	822	2354	5659	7838	0.1375	-0.053	-0.2965	0.3475	5.6405	4.6685	2.5345	1.0515	-0.6	0.2115	1.731	2.9955	3.4655	-
376	XM_002295223.1	THAPSDRAFT_25869	predicted protein	358	292	332	248	401	14063	8960	1435	7251	3693	1074	1560	4054	9699	13604	-0.287	-0.1045	-0.507	0.146	5.191	4.5955	2.2595	1.308	-0.466	0.114	1.437	2.684	3.1915	-
377	XM_002289176.1	THAPSDRAFT_40223	GMP synthase	353	356	315	319	348	18562	8058	1208	4210	2592	714	1248	2702	8027	11430	0.007	-0.164	-0.145	-0.022	5.717	4.463	1.801	1.091	-0.755	0.048	1.16	2.733	3.244	-
378	XM_002288732.1	THAPSDRAFT_39845	DNA topoisomerase IV, ATP/GTP binding site	244	180	188	157	181	10262	4340	689	3942	1267	488	768	1719	4291	6425	-0.5045	-0.3685	-0.6195	-0.4115	5.3925	4.085	2.5045	0.879	-0.4785	0.1675	1.3275	2.644	3.2185	-
379	XM_002290888.1	THAPSDRAFT_40884	DNA directed RNA polymerase i, alpha subunit	271	207	277	201	183	6886	5621	707	3022	1806	453	618	1630	3980	6249	-0.427	0.018	-0.4685	-0.585	4.651	4.3275	2.1045	1.3455	-0.638	-0.1775	1.1975	2.489	3.15	-
380	XM_002287500.1	THAPSDRAFT_2921	predicted protein	126	102	127	111	150	3440	3038	500	1934	693	264	530	1026	2615	4396	-0.331	0.01	-0.201	0.244	4.77	4.538	1.955	0.475	-0.921	0.089	1.04	2.39	3.14	-
381	XM_002289354.1	THAPSDRAFT_33425	conserved hypothetical protein	213	192	139	136	193	6622	3180	668	2453	742	380	1517	1930	3478	4377	-0.149	-0.618	-0.643	-0.138	4.953	3.844	1.877	0.149	-0.811	1.18	1.532	2.38	2.713	-
382	XM_002289756.1	THAPSDRAFT_33670	predicted protein	778	644	468	369	1208	16258	6210	1702	11302	4242	1898	2006	5964	9570	13190	-0.275	-0.738	-1.078	0.632	4.364	2.971	2.734	1.316	0.161	0.241	1.812	2.494	2.957	-
383	XM_002292551.1	THAPSDRAFT_24123	predicted protein	581	493	856	254	657	13350	3180	892	4430	2052	502	832	1974	5284	6834	-0.235	0.011	-1.193	0.18	4.52	2.433	2.313	1.195	-0.828	-0.101	1.147	2.567	2.938	-
384	XM_002294819.1	THAPSDRAFT_25725	predicted protein	354	350	195	240	672	8024	3098	656	1888	1196	468	641	1582	3836	5662	-0.018	-0.871	-0.593	0.925	4.498	3.129	1.533	0.875	-0.48	-0.025	1.275	2.556	3.117	X
385	XM_002285917.1	THAPSDRAFT_20580	predicted protein	897	470	442	550	1127	19768	7174	1772	5337	3866	932	1410	3535	8150	11666	-0.934	-1.02	-0.705	0.33	4.463	2.987	1.594	1.121	-0.922	-0.324	1.001	2.207	2.725	X
386	XM_002293588.1	THAPSDRAFT_24712	predicted protein	617	473	828	649	728	5329	6162	1031	6266	2430	1054	1494	2396	4307	6529	-0.5005	0.4225	0.0665	0.2305	3.1105	3.2475	2.606	1.227	0.0365	0.541	1.221	2.0655	2.668	X
387	XM_002290392.1	THAPSDRAFT_22901	predicted protein	258	150	266	184	261	3333	2776	514	2439	1074	454	393	893	2378	4114	-0.782	0.049	-0.483	0.025	3.699	3.369	2.244	1.062	-0.189	-0.387	0.798	2.207	3	X
388	XM_002296793.1	THAPSDRAFT_42599	predicted protein	465	414	676	285	344	4104	6348	844	6467	2950	669	757	2172	3756	5382	-0.171	0.5245	-0.7175	-0.492	3.1375	3.728	2.9365	1.7965	-0.3385	-0.163	1.359	2.1515	2.672	-
389	XM_002289085.1	THAPSDRAFT_33589	predicted protein	947	739	1054	605	703	17196	7272	1240	7520	2513	798	1228	2494	6313	9341	-0.354	0.14	-0.664	-0.429	4.186	2.915	2.598	1.018	-0.636	-0.014	1.008	2.348	2.913	-
390	XM_002293941.1	THAPSDRAFT_24907	predicted protein	441	445	386	256	340	9940	4444	1306	5105	2424	1036	1358	3232	6428	8540	0.012	-0.23	-0.798	-0.381	4.493	3.255	1.968	0.888	-0.331	0.057	1.31	2.302	2.712	-
391	XM_002292132.1	THAPSDRAFT_23900	predicted protein	646	727	858	432	576	14750	8561	1987	9021	3525	1418	1898	4266	7896	10968	0.144	0.39	-0.611	-0.175	4.512	3.677	2.183	0.825	-0.486	-0.066	1.1	1.991	2.465	-
392	XM_002289457.1	THAPSDRAFT_33718	methyltransferase	88	107	92	79	89	2053	401	102	473	206	88	153	348	1257	1882	0.2765	0.066	-0.1495	0.024	4.5315	2.025	2.2285	1.029	-0.2	0.608	1.781	3.6375	4.219	-
393	XM_002294457.1	THAPSDRAFT_38006	predicted protein	155	135	140	113	166	3760	1042	196	1124	410	192	298	732	2100	3223	-0.198	-0.15	-0.461	0.103	4.598	2.539	2.52	1.063	-0.032	0.603	1.897	3.42	4.041	-
394	XM_002286796.1	THAPSDRAFT_268048	MFS transporter	126	121	108	144	108	2362	873	138	470	280	210	265	524	1577	3382	-0.085	-0.221	0.166	-0.221	4.234	2.753	1.764	1.021	0.598	0.939	1.925	3.513	4.614	-
395	XM_002288755.1	THAPSDRAFT_261750	Hydroxypyruvate reductase-like protein	119	122	113	126	228	1360	414	115	444	166	174	313	742	1724	2452	0.043	-0.073	0.076	0.865	3.503	1.687	1.965	0.532	0.605	1.458	2.703	3.916	4.421	-
396	XM_002291916.1	THAPSDRAFT_35911	predicted protein	150	530	93	90	102	1809	708	106	272	176	93	162	400	928	1389	1.85	-0.657	-0.699	-0.519	3.628	2.031	1.366	0.735	-0.184	0.622	1.919	3.138	3.717	-
397	XM_002286167.1	THAPSDRAFT_20814	predicted protein	236	277	111	110	156	2919	914	164	723	245	182	254	754	1975	3249	0.2165	-1.0685	-1.086	-0.6095	3.5955	1.804	2.1105	0.5815	0.1625	0.6315	2.203	3.5715	4.276	-
398	XM_002291000.1	THAPSDRAFT_23079	LYAR-type C2HC zinc finger protein	156	144	172	146	162	3342	2579	219	2625	683	200	388	844	3202	7248	-0.106	0.135	-0.106	0.049	4.412	3.922	3.584	1.643	-0.134	0.827	1.949	3.872	5.051	-
399	XM_002294462.1	THAPSDRAFT_30301	Phosphoribosylformylglycinamidine synthase	202	162	206	174	170	3462	4666	207	1678	726	218	282	822	2708	6137	-0.317	0.036	-0.219	-0.243	4.1	4.481	3.021	1.806	0.075	0.447	1.988	3.705	4.891	-
400	XM_002295181.1	THAPSDRAFT_38776	Ribosome biogenesis protein BOP1	166	144	178	134	145	2908	1855	159	1064	402	145	240	754	2588	4212	-0.209	0.109	-0.31	-0.193	4.133	3.333	2.743	1.333	-0.132	0.597	2.244	4.02	4.728	-
401	XM_002294464.1	THAPSDRAFT_25277	Unknown diatom specific protein	196	132	142	100	122	4434	2981	234	2516	676	260	436	1237	3434	5511	-0.565	-0.473	-0.972	-0.685	4.5	3.753	3.422	1.526	0.15	0.893	2.399	3.872	4.556	-
402	XM_002293456.1	THAPSDRAFT_24590	Pre-rRNA-processing protein TSR1 homolog	172	170	230	146	134	1879	4674	260	8456	1242	252	550	1086	2765	5578	-0.0295	0.4055	-0.229	-0.3335	3.084	4.4145	4.838	2.097	-0.0555	1.0245	1.9385	3.1815	4.1905	-
403	XM_002289955.1	THAPSDRAFT_262326	ran binding protein 4-like protein	897	666	890	585	512	8172	12178	1192	13996	3317	1862	3384	2679	6803	12734	-0.4315	-0.0015	-0.6055	-0.7975	3.1795	3.723	3.6065	1.5095	0.695	1.556	1.2155	2.565	3.4625	-
404	XM_002290512.1	THAPSDRAFT_22582	Ribosomal protein S1-like RNA-binding domain protein	116	162	104	140	272	1242	1682	172	3369	601	178	330	898	2526	5016	0.479	-0.17	0.269	1.236	3.39	3.732	4.332	1.846	0.092	0.983	2.425	3.916	4.906	X
405	XM_002293172.1	THAPSDRAFT_9118	predicted protein	116	175	228	130	116	1320	775	196	1954	1501	988	448	493	794	1220	0.593	0.972	0.141	0.008	3.499	2.615	3.306	2.918	2.327	1.186	1.321	2.012	2.633	X
406	XM_002291103.1	THAPSDRAFT_28704	Sideroflexin 5	332	310	547	376	332	1884	1082	232	756	1191	820	652	458	818	1482	-0.094	0.72	0.168	-0.006	2.511	1.572	1.706	2.335	1.826	1.496	0.985	1.821	2.676	-
407	XM_002290834.1	THAPSDRAFT_268963	predicted protein	214	628	254	166	572	2170	937	334	1288	1650	3224	1724	2808	2887	1810	1.5475	0.3235	-0.2615	1.339	3.333	1.9395	1.8745	2.1955	3.1775	2.3475	2.9625	3.0255	2.3645	-
408	XM_002289512.1	THAPSDRAFT_268788	MYB DNA binding protein (TpMyb1R_SHAQKYF3)	337	7708	307	226	298	2364	4330	530	782	1180	1947	1513	1632	1641	1402	4.514	-0.134	-0.575	-0.214	2.811	3.589	0.562	1.155	1.878	1.515	1.624	1.631	1.405	-
409	XM_002290058.1	THAPSDRAFT_22583	DUF3119-family protein	1832	11803	204	228	1072	102076	5462	885	2525	4650	2666	1295	5134	20414	30360	2.684	-3.17	-3.038	-0.82	5.797	1.443	1.535	2.387	1.612	0.569	2.558	4.551	5.123	-
410	XM_002296783.1	THAPSDRAFT_42594	mRNA turnover protein 4	134	160	379	146	143	5208	1911	380	2466	973	318	734	1430	3335	4190	0.257	1.41	0.122	0.083	5.27	3.671	2.696	1.348	-0.26	0.948	1.91	3.132	3.461	-
411	XM_002292258.1	THAPSDRAFT_24016	Eukaryotic rRNA processing protein EBP2	212	206	426	211	252	7918	4259	680	4650	1949	471	915	2264	5228	6726	-0.036	0.995	-0.006	0.257	5.23	4.283	2.769	1.519	-0.532	0.427	1.734	2.942	3.305	-
412	XM_002288763.1	THAPSDRAFT_21725	predicted protein	182	186	398	176	148	5264	3080	514	5366	1624	460	796	1418	3503	5020	0.017	1.095	-0.055	-0.309	4.839	3.906	3.384	1.661	-0.157	0.633	1.465	2.771	3.29	-
413	XM_002286230.1	THAPSDRAFT_31037	DEAD-box helicase	124	163	244	120	116	3356	3279	292	3107	874	254	600	1141	2738	4118	0.3785	0.938	-0.054	-0.1045	4.7385	4.37	3.4475	1.6185	-0.1605	1.075	2.003	3.269	3.855	-
414	XM_002288365.1	THAPSDRAFT_3583	predicted protein	250	330	1114	298	238	6122	5606	464	3606	1440	452	658	1638	4152	6092	0.369	1.704	0.241	-0.065	4.62	4.47	2.962	1.638	-0.036	0.507	1.822	3.163	3.719	-
415	XM_002288406.1	THAPSDRAFT_32807	atp-dependent RNA helicase	129	322	386	121	114	2250	2501	194	2092	678	184	418	762	1664	2274	1.317	1.543	-0.097	-0.174	4.118	4.015	3.431	1.806	-0.085	1.105	1.975	3.099	3.549	-
416	XM_002288849.1	THAPSDRAFT_39953	atp-dependent RNA helicase	120	194	572	122	125	2399	2833	342	2754	1117	340	701	1035	2236	3144	0.694	2.205	0.026	0.056	4.31	4.345	3.009	1.707	-0.005	1.038	1.599	2.711	3.2	-
417	XM_002292617.1	THAPSDRAFT_36406	60S ribosomal protein L7	148	221	491	212	205	2980	2032	347	2972	898	414	903	1372	2884	2914	0.579	1.684	0.523	0.475	4.328	3.333	3.1	1.372	0.255	1.383	1.986	3.06	3.071	X
418	XM_002291075.1	THAPSDRAFT_34826	predicted protein	544	622	1390	600	672	8934	4372	662	3885	1543	704	1808	3254	4932	4962	0.192	1.319	0.146	0.292	4.041	2.907	2.567	1.231	0.1	1.463	2.309	2.911	2.92	X
419	XM_002289193.1	THAPSDRAFT_14597	ATP-depedent helicase, RNA helicase DDX47-like	158	245	467	172	200	2852	1272	384	2534	1220	1016	1208	1507	2205	2348	0.632	1.527	0.123	0.331	4.173	2.844	2.734	1.67	1.416	1.664	1.984	2.534	2.625	X
420	XM_002289732.1	THAPSDRAFT_268678	TpMyb2R3	268	381	1562	429	294	4217	4854	546	7352	1938	1063	1502	1851	4110	6296	0.505	2.484	0.659	0.132	3.974	4.045	3.75	1.819	0.961	1.461	1.762	2.912	3.528	X
421	XM_002286957.1	THAPSDRAFT_261109	HSP70 domain-containing protein	398	312	2093	934	642	6103	5832	976	11901	3970	1442	2968	2615	4409	6449	-0.368	2.3485	1.157	0.685	3.97	3.8555	3.606	2.0215	0.5545	1.609	1.4125	2.175	2.7285	X
422	XM_002289753.1	THAPSDRAFT_268689	potential RNA binding protein	131	178	505	206	262	3694	2804	446	3881	1287	290	684	1516	2740	2838	0.444	1.925	0.658	0.981	4.816	4.242	3.123	1.531	-0.621	0.621	1.768	2.622	2.671	-
423	XM_002290978.1	THAPSDRAFT_40985	Nuclear GTP-binding protein NUG1	255	380	1138	398	404	9802	5180	1236	7701	3166	1038	2346	3231	6170	6908	0.522	2.095	0.626	0.648	5.256	4.282	2.639	1.353	-0.25	0.922	1.387	2.321	2.478	-
424	XM_002289703.1	THAPSDRAFT_22203	predicted protein	340	528	895	402	618	10743	9530	1428	13146	3498	1734	2938	4628	7892	9582	0.638	1.375	0.219	0.852	4.984	4.721	3.201	1.289	0.281	1.042	1.698	2.465	2.748	X
425	XM_002286590.1	THAPSDRAFT_20658	Nop53-domain protein	170	374	792	353	564	5492	3267	648	5692	1653	605	1306	2139	4249	5220	1.141	2.187	1.056	1.734	5.017	4.115	3.179	1.39	-0.054	1.054	1.767	2.755	3.054	-
426	XM_002288527.1	THAPSDRAFT_268559	Nucleolar GTP-binding protein 1	264	522	2138	581	702	17965	11700	1840	17054	5608	1452	3401	5568	10422	11317	0.984	2.949	1.129	1.394	6.088	5.322	3.223	1.62	-0.33	0.898	1.606	2.514	2.629	-
427	XM_002289491.1	THAPSDRAFT_40509	RL30, ribosomal protein 30 60S large ribosomal subunit	136	219	579	164	197	6708	3720	475	5578	1314	512	1119	1983	4542	5628	0.679	2.015	0.266	0.526	5.601	4.563	3.554	1.468	0.105	1.235	2.061	3.258	3.564	X
428	XM_002296006.1	THAPS_23354	RNA-binding protein of the pumilio family	248	278	678	303	478	10146	6102	700	5685	1859	534	1204	2418	5954	8618	0.16	1.416	0.286	0.94	5.347	4.459	3.018	1.402	-0.395	0.776	1.783	3.084	3.616	-
429	XM_002297297.1	THAPSDRAFT_bd1807	Ribosome biogenesis regulatory protein (RRS1)	154	332	411	232	446	8303	6328	708	7644	2705	1224	1632	2968	5564	8600	1.0985	1.3485	0.58	1.484	5.604	4.8775	3.293	1.848	0.7845	1.238	2.086	2.9675	3.54	X
430	XM_002292699.1	THAPSDRAFT_24248	Carbamoyl-phosphate synthase, THAPSDRAFT_24248	449	717	11479	320	242	19316	14950	954	4156	3996	894	1610	2075	6848	20520	0.652	4.676	-0.491	-0.901	5.422	5.053	2.123	2.069	-0.091	0.758	1.124	2.845	4.43	-
431	XM_002289311.1	THAPSDRAFT_40341	U3 snornp-associated 55-kda protein	172	182	316	161	214	8582	4998	372	4622	1342	394	848	2397	5648	7942	0.06	0.843	-0.098	0.308	5.629	4.641	3.634	1.853	0.084	1.192	2.691	3.927	4.418	-
432	XM_002287951.1	THAPSDRAFT_2772	U3 small nucleolar RNA-associated protein 14	168	226	296	172	186	7384	5244	442	3915	1874	522	995	2682	5628	7057	0.433	0.801	0.041	0.153	5.46	4.829	3.146	2.082	0.241	1.171	2.599	3.67	3.997	X
433	XM_002294438.1	THAPSDRAFT_37965	Ribosomal RNA biogenesis protein RRP5	272	354	403	218	220	15304	12356	484	6928	2560	428	1050	3358	7958	10279	0.38	0.55	-0.32	-0.307	5.813	5.448	3.847	2.407	-0.171	1.125	2.797	4.046	4.416	-
434	XM_002289283.1	THAPSDRAFT_268688	Inosine-5'-monophosphate dehydrogenase	202	200	648	201	232	10828	6838	460	7270	1896	336	986	2022	6969	9945	-0.017	1.628	-0.002	0.197	5.738	4.969	3.983	2.045	-0.453	1.1	2.132	3.923	4.432	-
435	XM_002293716.1	THAPSDRAFT_24849	3'-5' exonuclease family protein	252	278	560	218	292	23668	9054	1182	16894	3808	822	1638	5324	13910	18674	0.148	1.116	-0.21	0.206	6.555	5.016	3.855	1.702	-0.508	0.49	2.19	3.576	4.001	-
436	XM_002297424.1	THAPSDRAFT_bd1667	U3 small nucleolar ribonucleoprotein MPP10	232	214	268	164	222	11916	5894	710	7857	2816	492	948	3542	8852	12607	-0.114	0.203	-0.507	-0.065	5.685	4.652	3.467	1.986	-0.53	0.417	2.319	3.634	4.15	-
437	XM_002292254.1	THAPSDRAFT_269434	SAM-dependent methyltransferase	235	248	312	158	148	6636	7215	380	4562	1499	309	480	1669	4948	8582	0.107	0.399	-0.5185	-0.578	4.728	4.946	3.416	1.9095	-0.296	0.3345	2.041	3.5815	4.3995	-
438	XM_002291367.1	THAPSDRAFT_28570	L7Ae, ribosomal protein 7Ae 60S large ribosomal subunit	667	478	979	309	585	38716	16524	1784	13022	8918	1287	2216	5924	16263	25628	-0.4535	0.567	-1.1215	-0.188	5.868	4.6275	2.8635	2.297	-0.466	0.324	1.735	3.1895	3.854	-
439	XM_002287369.1	THAPSDRAFT_261462	Unknown conserved protein	110	137	124	102	146	12128	3821	376	5944	660	190	344	1716	5906	7018	0.325	0.184	-0.11	0.419	6.79	5.088	3.984	0.811	-0.982	-0.128	2.191	3.972	4.223	-
440	XM_002297323.1	THAPSDRAFT_bd1709	Protein arginine methyltransferase	212	361	262	448	2108	42574	3331	642	3594	1557	432	842	3120	11624	14256	0.754	0.301	1.076	3.309	7.648	3.956	2.489	1.258	-0.567	0.392	2.285	4.183	4.477	-
441	XM_002287241.1	THAPSDRAFT_21258	ATPase family AAA domain-containing protein 3	342	331	866	1018	5076	52632	3436	1136	6020	2380	724	1670	4502	16978	16046	-0.048	1.341	1.565	3.883	7.263	3.309	2.419	1.079	-0.636	0.57	2.001	3.915	3.833	-
442	XM_002287486.1	THAPSDRAFT_31810	Pyruvate kinase (PK2)	150	131	166	198	633	18926	1336	476	1480	1040	240	574	1662	5880	5686	-0.192	0.138	0.394	2.033	6.982	3.156	1.646	1.13	-0.974	0.282	1.812	3.632	3.589	-
443	XM_002286211.1	THAPSDRAFT_26071	20S proteasome beta 5 subunit	463	2094	785	898	3600	39104	14026	2417	12432	3824	1106	1898	5301	12920	16724	2.177	0.752	0.93	2.957	6.401	4.922	2.429	0.729	-1.061	-0.281	1.196	2.486	2.858	-
444	XM_002292083.1	THAPSDRAFT_23850	predicted protein	787	2516	388	858	8648	36219	1189	907	1348	1900	2672	3185	6182	10226	8139	1.682	-0.995	0.105	3.46	5.548	0.609	0.582	1.063	1.576	1.822	2.786	3.512	3.183	-
445	XM_002286104.1	THAPSDRAFT_20754	predicted protein	1080	6823	444	1876	7152	40276	4279	704	906	1039	1180	1262	2736	6226	11870	2.648	-1.2815	0.798	2.717	5.2175	1.9185	0.377	0.5725	0.7605	0.854	1.9725	3.158	4.087	-
446	XM_002295620.1	THAPS_25441	Unknown diatom specific protein	196	282	272	260	1232	20138	168	202	152	172	324	524	1138	3850	5203	0.524	0.42	0.345	2.606	6.687	-0.235	-0.331	-0.128	0.795	1.484	2.603	4.362	4.797	X
447	XM_002290814.1	THAPSDRAFT_22886	Clustered mitochondria protein homolog	403	1540	545	458	1262	19952	6087	776	2336	1738	1768	2284	5395	9557	8632	1.939	0.439	0.192	1.64	5.634	3.884	1.588	1.153	1.187	1.555	2.79	3.621	3.474	X
448	XM_002294582.1	THAPSDRAFT_11569	predicted protein	228	233	206	224	582	7262	1398	732	970	848	2574	4100	6656	5554	2590	-0.072	-0.148	-0.028	1.322	4.969	2.488	0.405	0.186	1.813	2.48	3.183	2.919	1.817	-
449	XM_002296740.1	THAPSDRAFT_10366	predicted protein	293	440	126	210	2907	10112	450	380	284	406	221	480	1000	2830	2060	0.564	-1.21	-0.486	3.2825	5.077	0.605	-0.4315	0.092	-0.7835	0.327	1.3885	2.8765	2.4155	-
450	XM_002291432.1	THAPSDRAFT_28635	predicted protein	502	272	254	383	1632	19878	1573	1204	947	1286	506	984	2127	6434	7437	-0.894	-0.985	-0.393	1.699	5.305	1.647	-0.347	0.086	-1.245	-0.288	0.825	2.422	2.632	X
451	XM_002289246.1	THAPSDRAFT_22213	phosphofructokinase (PPi-PFK)	5483	2436	1988	3087	19588	165171	10398	4465	3876	6230	3064	6504	21558	53308	47992	-1.163	-1.466	-0.83	1.843	4.92	0.926	-0.202	0.477	-0.541	0.543	2.269	3.578	3.428	-
452	XM_002295068.1	THAPSDRAFT_25797	predicted protein	433	494	788	1038	1232	9841	920	577	319	341	546	453	1076	3798	3900	0.189	0.863	1.263	1.505	4.504	1.053	-0.846	-0.758	-0.067	-0.336	0.912	2.73	2.77	-
453	XM_002294916.1	THAPSDRAFT_18846	Intraflagellar transport protein 46 related protein	120	112	128	137	287	6213	203	336	110	114	125	151	285	1471	2003	-0.106	0.1	0.195	1.242	5.697	0.692	-1.444	-1.371	-1.246	-0.974	-0.059	2.313	2.757	-
454	XM_002291351.1	THAPSDRAFT_28544	Dihydrodipicolinate reductase	202	133	166	126	140	17009	1291	222	358	289	209	352	1085	5789	10226	-0.616	-0.2845	-0.695	-0.5735	6.4025	2.541	0.697	0.398	-0.0705	0.6785	2.305	4.7205	5.5385	-
455	XM_002291891.1	THAPSDRAFT_23655	Mitochondrial glycoprotein	436	286	250	248	674	73893	4556	2126	2434	2640	782	1130	3996	21673	35522	-0.607	-0.802	-0.809	0.614	7.404	3.378	0.191	0.311	-1.448	-0.916	0.91	3.341	4.062	X
456	XM_002296261.1	THAPS_7206	predicted protein	727	724	1412	1860	1250	522	918	600	739	393	2087	2372	742	962	1546	-0.044	0.956	1.356	0.775	-0.488	0.335	0.305	-0.605	1.801	1.984	0.304	0.685	1.368	-
457	XM_002288876.1	THAPSDRAFT_32661	predicted protein	659	608	991	1711	1222	536	713	541	582	488	1500	1635	704	893	1366	-0.116	0.589	1.382	0.893	-0.297	0.105	0.107	-0.149	1.472	1.595	0.382	0.724	1.338	-
458	XM_002290815.1	THAPSDRAFT_34379	predicted protein	1269	1548	2211	3100	1948	1070	1246	1074	1358	824	2500	4524	1962	1803	2312	0.287	0.798	1.289	0.62	-0.248	-0.031	0.341	-0.383	1.222	2.076	0.871	0.75	1.108	-
459	XM_002289625.1	THAPSDRAFT_4214	predicted protein	382	506	694	878	706	360	368	225	282	232	858	998	321	487	774	0.393	0.856	1.197	0.883	-0.091	-0.074	0.326	0.049	1.933	2.144	0.511	1.116	1.784	-
460	XM_002296298.1	THAPS_35372	predicted protein	807	842	1626	2006	1181	1116	618	358	561	291	1280	1322	594	746	1222	0.045	1	1.304	0.549	0.463	-0.388	0.682	-0.265	1.874	1.918	0.762	1.093	1.804	X
461	XM_002295005.1	THAPSDRAFT_11806	predicted protein	532	296	1100	1578	1016	415	676	438	742	451	1302	1622	635	852	1257	-0.853	1.04	1.56	0.927	-0.373	0.335	0.757	0.039	1.561	1.882	0.532	0.96	1.514	-
462	XM_002288537.1	THAPSDRAFT_3928	predicted protein	242	168	496	645	434	225	233	188	266	228	698	676	271	317	442	-0.533	1.023	1.4185	0.8485	-0.0975	-0.0555	0.4965	0.266	1.8795	1.8405	0.5215	0.749	1.222	-
463	XM_002287470.1	THAPSDRAFT_14942	predicted protein	188	154	469	656	351	148	178	188	286	156	614	589	264	246	324	-0.286	1.313	1.804	0.898	-0.348	-0.078	0.608	-0.26	1.714	1.653	0.499	0.396	0.787	-
464	XM_002287035.1	THAPSDRAFT_1968	predicted protein	3774	3484	8568	11435	10574	3520	2327	1510	1726	1484	4619	4432	2694	3893	3490	-0.124	1.185	1.602	1.488	-0.137	-0.695	0.192	-0.035	1.615	1.555	0.837	1.368	1.209	-
465	XM_002286864.1	THAPSDRAFT_1622	predicted protein	364	488	1036	1311	1050	419	434	376	684	340	1424	1480	573	778	1088	0.3885	1.4975	1.846	1.5265	0.1855	0.25	0.869	-0.144	1.9265	1.9795	0.609	1.055	1.534	X
466	XM_002292235.1	THAPSDRAFT_23994	predicted protein	774	1244	2034	2568	1963	744	1066	766	1266	557	2163	2072	943	1154	1764	0.659	1.386	1.731	1.343	-0.058	0.456	0.727	-0.462	1.499	1.438	0.302	0.594	1.206	-
467	XM_002293766.1	THAPSDRAFT_37328	DNA primase	260	460	662	802	538	318	236	333	314	220	772	836	373	448	654	0.725	1.338	1.626	1.049	0.287	-0.139	-0.084	-0.598	1.214	1.33	0.166	0.429	0.977	X
468	XM_002291712.1	THAPSDRAFT_263366	Wee1−like protein kinase	401	584	1005	1316	973	350	742	268	403	236	1470	1222	576	644	915	0.384	1.326	1.711	1.28	-0.218	0.793	0.59	-0.19	2.456	2.189	1.104	1.265	1.772	-
469	XM_002292203.1	THAPSDRAFT_269422	wd-40 repeat-containing protein	1869	1668	4478	7358	5820	2291	3118	1666	2765	1172	7269	6932	2638	4450	6964	-0.185	1.251	1.977	1.632	0.263	0.7	0.73	-0.507	2.121	2.057	0.661	1.418	2.062	X
470	XM_002287927.1	THAPSDRAFT_2728	predicted protein	2896	3778	7992	11776	7832	3258	6790	2130	5960	2396	8040	8133	3873	4648	7359	0.377	1.461	2.018	1.433	0.146	1.207	1.487	0.173	1.914	1.935	0.865	1.125	1.791	X
471	XM_002297373.1	THAPSDRAFT_bd439	DNA polymerase alpha catalytic subunit	3126	1708	5178	11150	8230	3455	4430	1903	3548	2018	7900	7838	3449	5378	8428	-0.885	0.722	1.821	1.392	0.091	0.5	0.899	0.085	2.052	2.042	0.857	1.498	2.147	X
472	XM_002290974.1	THAPSDRAFT_23054	predicted protein	610	454	1200	1929	1294	546	1056	652	1040	572	1872	2467	1172	1496	2464	-0.434	0.97	1.642	1.086	-0.186	0.772	0.672	-0.188	1.523	1.921	0.848	1.2	1.919	-
473	XM_002286845.1	THAPSDRAFT_20903	Chromatin assembly factor	716	512	1714	3275	2381	766	2267	767	1177	514	2696	2254	983	1238	1936	-0.4915	1.2555	2.168	1.7245	0.07	1.6465	0.6425	-0.5515	1.835	1.5595	0.378	0.709	1.346	X
474	XM_002293825.1	THAPSDRAFT_9684	predicted protein	3768	2882	7161	11580	11081	3464	8286	4174	5748	2824	13082	11764	5362	6858	11601	-0.398	0.922	1.608	1.553	-0.148	1.123	0.465	-0.559	1.65	1.495	0.364	0.72	1.478	-
475	XM_002295054.1	THAPSDRAFT_11905	predicted protein	1395	793	3526	4366	3968	2446	4468	1582	1826	1938	4948	5047	2791	3512	4045	-0.831	1.331	1.646	1.506	0.808	1.663	0.205	0.286	1.644	1.665	0.817	1.15	1.346	X
476	XM_002286113.1	THAPSDRAFT_1294	predicted protein	494	753	1324	1553	1021	898	524	442	900	380	1129	1142	710	965	1257	0.608	1.4175	1.653	1.0455	0.859	0.0835	1.0275	-0.219	1.3555	1.3725	0.682	1.1295	1.513	X
477	XM_002291089.1	THAPSDRAFT_269123	DNA replication licensing factor MCM4	4942	6384	6966	10919	9786	10430	7660	3137	7206	3282	7638	7148	4268	6743	9062	0.354	0.489	1.143	0.981	1.074	0.633	1.237	0.101	1.319	1.225	0.481	1.141	1.568	X
478	XM_002290143.1	THAPSDRAFT_22651	diatom-specific cyclin	649	670	1215	1768	1592	1798	740	390	640	645	832	1094	1018	1086	1250	0.045	0.912	1.454	1.302	1.478	0.198	0.721	0.728	1.098	1.496	1.392	1.485	1.687	X
479	XM_002290731.1	THAPSDRAFT_262574	structure specific recognition protein 1	2450	3088	3795	7521	7056	7168	5950	3176	3714	2253	5128	6520	3608	4770	7966	-0.018	0.611	1.616	1.521	1.54	1.277	0.224	-0.507	0.695	1.04	0.175	0.589	1.33	X
480	XM_002287693.1	THAPSDRAFT_261293	importin beta-3 subunit, ran-binding protein 5	888	697	1005	2746	2532	2031	1303	935	843	672	1514	2034	986	1446	2328	-0.474	0.166	1.619	1.505	1.184	0.548	-0.15	-0.478	0.693	1.119	0.077	0.629	1.312	X
481	XM_002293949.1	THAPSDRAFT_9950	predicted protein	304	536	914	984	960	536	724	359	754	552	944	983	580	574	664	0.788	1.579	1.692	1.653	0.817	1.215	1.08	0.622	1.409	1.457	0.704	0.691	0.895	X
482	XM_002297017.1	THAPSDRAFT_25483	predicted protein	755	1472	2094	2190	2586	1794	1619	652	1456	738	852	1196	1172	1059	1390	0.9035	1.3935	1.45	1.6655	1.054	0.965	1.237	0.256	0.4275	0.94	0.9105	0.7435	1.1145	X
483	XM_002287257.1	THAPSDRAFT_2434	predicted protein	4914	8904	14897	11444	8851	6370	11687	3898	6198	6241	6401	5450	5945	7076	6141	0.857	1.601	1.224	0.85	0.379	1.253	0.8	0.81	0.845	0.603	0.737	0.993	0.785	X
484	XM_002296391.1	THAPSDRAFT_24333	predicted protein	7166	12942	14343	23168	21719	14206	13210	5600	11130	5018	11964	10088	7230	10040	13242	0.836	0.997	1.683	1.598	0.983	0.879	0.992	-0.158	1.094	0.85	0.369	0.842	1.241	X
485	XM_002289272.1	THAPSDRAFT_4433	predicted protein	570	731	1548	1372	1280	1122	919	504	801	544	911	1010	608	780	1094	0.354	1.433	1.262	1.162	0.977	0.676	0.714	0.152	0.901	1.05	0.317	0.678	1.165	X
486	XM_002294694.1	THAPSDRAFT_264699	RCC2 homolog	5377	8855	14188	12276	10745	10948	11837	5628	10652	4080	9964	8688	5232	8024	11598	0.707	1.398	1.191	0.999	1.026	1.13	0.925	-0.46	0.822	0.63	-0.101	0.516	1.047	-
487	XM_002294157.1	THAPSDRAFT_10080	predicted protein	651	608	2028	2199	1774	1394	2583	1070	2366	1032	2286	3071	1339	1698	3126	-0.105	1.628	1.714	1.443	1.096	1.986	1.148	-0.062	1.096	1.525	0.326	0.67	1.542	X
488	XM_002297245.1	THAPSDRAFT_bd529	helicase-like protein	1781	2704	8186	8580	5259	2082	5825	3010	6817	2601	9264	7482	3124	3380	5840	0.603	2.195	2.251	1.553	0.218	1.707	1.185	-0.211	1.626	1.32	0.06	0.174	0.963	X
489	XM_002296887.1	THAPSDRAFT_11133	predicted protein	4733	15558	7437	6865	8639	5887	3054	2596	6123	7412	6391	5175	5292	4082	3230	1.7175	0.6345	0.5205	0.855	0.3055	-0.633	1.218	1.492	1.2785	0.988	1.015	0.6375	0.3105	X
490	XM_002293655.1	THAPSDRAFT_42320	hypothetical protein THAPSDRAFT_42320	3592	11894	5462	5321	5712	4540	3559	1914	3458	3760	3565	3264	3398	3625	3376	1.7285	0.607	0.5515	0.673	0.3175	-0.024	0.8365	0.972	0.892	0.7675	0.8235	0.9135	0.8125	-
491	XM_002287099.1	THAPSDRAFT_268160	hypothetical protein THAPSDRAFT_268160	36644	186523	50371	58221	63528	54602	22320	17456	21082	27628	38676	38896	41831	42038	31930	2.0385	0.4675	0.6505	0.808	0.5875	-0.7375	0.2615	0.658	1.1375	1.1605	1.2595	1.2625	0.863	X
492	XM_002294211.1	THAPSDRAFT_25022	predicted protein	9620	24356	27390	13164	12968	15772	7784	4100	7617	6662	6351	9326	10372	10155	7230	1.038	1.503	0.429	0.431	0.714	-0.31	0.894	0.696	0.632	1.188	1.34	1.311	0.819	X
493	XM_002296056.1	THAPS_23390	predicted protein	13492	49849	15779	30720	47798	27421	7716	1850	5824	3109	2262	3110	4278	4446	3262	1.907	0.272	1.237	1.874	1.074	-0.771	1.664	0.758	0.301	0.759	1.218	1.275	0.828	X
494	XM_002294971.1	THAPSDRAFT_11733	predicted protein	1359	3587	1792	1618	2706	2248	479	434	1010	776	512	430	670	872	688	1.4	0.398	0.251	0.994	0.726	-1.51	1.219	0.837	0.238	-0.01	0.624	1.009	0.664	-
495	XM_002291122.1	THAPSDRAFT_23208	predicted protein	8958	22044	11886	20019	23196	7662	8043	2945	16228	7318	7230	7674	8916	6786	3124	1.2735	0.4265	1.161	1.3865	-0.246	-0.154	2.4565	1.3475	1.301	1.3685	1.61	1.2065	0.0725	-
496	XM_002290123.1	THAPSDRAFT_22640	predicted protein	11213	12929	10722	22893	28917	6650	5715	3060	9314	6680	7246	7968	6623	4930	2564	0.137	-0.081	1.026	1.367	-0.753	-0.986	1.607	1.127	1.245	1.382	1.114	0.688	-0.254	-
497	XM_002295673.1	THAPS_6718	predicted protein	1120	1510	1559	2822	2938	435	724	388	1044	531	706	766	816	525	314	0.398	0.465	1.334	1.39	-1.364	-0.647	1.431	0.453	0.868	0.979	1.074	0.439	-0.309	-
498	XM_002285924.1	THAPSDRAFT_915	predicted protein	714	4854	1468	1642	2714	425	680	390	668	781	950	642	659	645	412	2.757	1.042	1.195	1.927	-0.748	-0.069	0.781	0.998	1.294	0.728	0.766	0.735	0.084	-
499	XM_002286283.1	THAPSDRAFT_1637	predicted protein	29114	105955	41798	89392	79462	18032	30810	12974	29478	18944	18314	21428	17922	12994	9094	1.866	0.523	1.619	1.45	-0.689	0.083	1.193	0.549	0.505	0.723	0.474	0.014	-0.519	X
500	XM_002287485.1	THAPSDRAFT_268373	hypothetical protein THAPSDRAFT_268373	7126	14556	10454	9493	8910	6841	6494	2646	3736	5248	7898	9685	6496	4900	3950	1.029	0.553	0.414	0.323	-0.058	-0.137	0.533	1.004	1.613	1.908	1.331	0.925	0.614	-
501	XM_002291317.1	THAPSDRAFT_262743	choline transporter-like protein	15044	34510	16757	22754	20483	13652	11410	6868	7646	10570	20470	25616	15708	13402	16099	1.198	0.158	0.599	0.433	-0.145	-0.396	0.144	0.587	1.578	1.896	1.195	0.962	1.22	-
502	XM_002295944.1	THAPS_23620	predicted protein	136	162	206	245	211	137	129	173	149	350	954	410	310	254	174	0.249	0.598	0.846	0.617	0.012	-0.123	-0.214	0.991	2.464	1.245	0.84	0.552	0.012	X
503	XM_002296687.1	THAPSDRAFT_37791	Lanthionine synthetase C-like protein	401	1871	477	540	942	348	352	257	292	448	1086	844	425	244	233	2.209	0.251	0.412	1.215	-0.204	-0.188	0.185	0.802	2.08	1.716	0.722	-0.077	-0.143	X
504	XM_002288925.1	THAPSDRAFT_21897	predicted protein	2392	14004	4496	4649	4396	2062	1808	1315	1660	3654	4978	3857	3521	2949	2515	2.563	0.927	0.968	0.897	-0.199	-0.392	0.331	1.446	1.904	1.553	1.42	1.164	0.934	-
505	XM_002294995.1	THAPSDRAFT_264807	v-atpase subunit	5454	27410	11072	12291	14146	7352	3347	3684	2486	7362	10586	7820	7554	6563	5580	2.333	1.023	1.167	1.368	0.43	-0.705	-0.568	0.971	1.522	1.085	1.033	0.829	0.598	X
506	XM_002293272.1	THAPSDRAFT_269653	hypothetical protein THAPSDRAFT_269653	23297	89292	65611	74870	67168	35449	27002	18082	14536	26165	28936	26215	41351	31364	21270	1.943	1.498	1.681	1.528	0.592	0.217	-0.298	0.543	0.699	0.544	1.212	0.815	0.254	X
507	XM_002288922.1	THAPSDRAFT_21895	predicted protein	2768	11428	7795	7474	8538	5538	3248	2225	1706	2091	2411	2832	3881	4306	3440	2.0465	1.4925	1.431	1.626	0.995	0.22	-0.3865	-0.0925	0.118	0.3505	0.8045	0.954	0.63	X
508	XM_002288131.1	THAPSDRAFT_261641	ferric reductase-like protein	3840	15139	22784	18270	14062	8124	5269	2900	1998	3807	3236	3680	5310	4650	3398	1.981	2.571	2.248	1.847	1.049	0.456	-0.539	0.387	0.158	0.343	0.873	0.68	0.229	X
509	XM_002296778.1	THAPSDRAFT_10446	predicted protein	3886	14862	16898	17058	8570	3635	3702	1312	900	1016	1861	1197	2438	2196	1394	1.936	2.105	2.033	1.012	-0.18	-0.141	-0.403	-0.24	0.618	0.02	1.038	0.901	0.241	-
510	XM_002296700.1	THAPSDRAFT_10453	predicted protein	2552	6664	11558	10903	5896	2486	2742	1178	624	866	1368	918	1726	1524	918	1.23	2.165	2.007	1.094	-0.148	0.063	-0.931	-0.444	0.154	-0.368	0.538	0.364	-0.36	-
511	XM_002294129.1	THAPSDRAFT_24953	diatom-specific cyclin	170	618	392	440	246	169	193	124	114	116	136	154	208	218	184	1.885	1.213	1.386	0.552	0.016	0.139	-0.067	-0.069	0.177	0.356	0.783	0.862	0.627	X
512	XM_002296286.1	THAPS_263277	transmembrane protein with sterol-regulatory element binding domain	250	905	509	406	590	685	356	278	345	277	276	290	372	425	343	1.848	1.015	0.697	1.237	1.446	0.497	0.309	-0.009	-0.011	0.063	0.425	0.615	0.304	-
513	XM_002294231.1	THAPSDRAFT_10224	predicted protein	924	2821	1854	1812	1872	1514	1074	809	625	697	664	908	1128	1068	804	1.611	1.006	0.972	1.018	0.71	0.213	-0.371	-0.213	-0.287	0.168	0.477	0.401	-0.008	-
514	XM_002294903.1	THAPSDRAFT_11926	predicted protein	678	3668	678	1110	2032	1342	714	284	202	230	246	275	468	424	356	2.43	-0.009	0.712	1.577	0.985	0.075	-0.495	-0.301	-0.205	-0.046	0.724	0.578	0.31	-
515	XM_002291081.1	THAPSDRAFT_6284	predicted protein	1668	8544	4212	3662	3956	3220	2912	798	342	480	1126	1342	1367	1640	1176	2.339	1.315	1.135	1.248	0.947	0.79	-1.226	-0.737	0.496	0.749	0.773	1.034	0.558	X
516	XM_002295153.1	THAPSDRAFT_12107	predicted protein	436	876	2551	2956	2970	976	288	266	224	236	225	226	322	284	277	1	2.551	2.764	2.771	1.164	-0.601	-0.246	-0.175	-0.239	-0.237	0.271	0.099	0.063	-
517	XM_002295162.1	THAPSDRAFT_12120	Triphenylmethane reductase-like protein	1914	16051	5634	15764	19980	470	870	258	415	500	582	502	608	310	106	3.074	1.552	3.042	3.402	-2.026	-1.126	0.682	0.948	1.167	0.949	1.234	0.264	-1.28	X
518	XM_002289002.1	THAPSDRAFT_3884	predicted protein	2388	12843	7446	10945	11093	882	1043	788	1836	1866	1844	1502	1740	1448	180	2.43	1.633	2.154	2.206	-1.432	-1.253	1.224	1.241	1.229	0.934	1.139	0.882	-2.128	X
519	XM_002286573.1	THAPSDRAFT_20640	predicted protein	4772	9060	6318	17204	28424	24438	14159	6834	9537	10672	10852	11188	12826	12247	9080	0.923	0.409	1.85	2.578	2.36	1.573	0.494	0.645	0.68	0.723	0.923	0.857	0.426	X
520	XM_002292444.1	THAPSDRAFT_24007	predicted protein	3674	6150	5946	9854	19366	23370	10088	4683	5103	5212	5520	6531	8598	8853	7699	0.73	0.694	1.423	2.398	2.668	1.456	0.13	0.157	0.244	0.486	0.881	0.925	0.724	X
521	XM_002292460.1	THAPSDRAFT_24022	predicted protein	6375	19660	13226	13042	25628	22437	10696	6047	6090	7458	9845	9645	9745	8750	6906	1.6035	1.052	1.0285	1.996	1.808	0.729	0.0235	0.302	0.719	0.682	0.702	0.547	0.201	X
522	XM_002292815.1	THAPSDRAFT_24189	hypothetical protein THAPSDRAFT_24189	3968	5858	4546	15770	17232	10890	6385	3002	4780	5728	5759	8200	8280	8008	4766	0.524	0.159	1.988	2.119	1.453	0.679	0.676	0.946	0.954	1.459	1.472	1.428	0.67	X
523	XM_002291234.1	THAPSDRAFT_28842	predicted protein	4488	17039	16628	14635	16397	10628	4496	2658	4922	4194	4610	5278	5436	4980	4711	1.9215	1.887	1.7035	1.8705	1.2455	0.002	0.886	0.6405	0.7865	0.992	1.0285	0.905	0.823	X
524	XM_002289241.1	THAPSDRAFT_33941	predicted protein	840	2706	1826	2624	2332	2175	853	857	1132	790	2566	2362	1306	2164	2178	1.686	1.112	1.644	1.475	1.364	0.012	0.401	-0.117	1.582	1.458	0.603	1.336	1.338	X
525	XM_002285972.1	THAPSDRAFT_260789	cation efflux protein	2945	4382	3320	4207	9255	14416	4199	2301	2320	2402	2864	4009	3839	5570	4640	0.549	0.185	0.5225	1.644	2.287	0.5005	0.017	0.053	0.309	0.8125	0.719	1.2715	1.0165	X
526	XM_002286757.1	THAPSDRAFT_268024	hypothetical protein THAPSDRAFT_268024	1499	2899	1544	2246	5184	5974	1719	1000	1286	1088	1108	1361	1972	2144	1384	0.8325	0.0395	0.579	1.7805	1.991	0.1875	0.381	0.139	0.172	0.466	1.0025	1.123	0.4895	X
527	XM_002295488.1	THAPS_25331	predicted protein	340	731	488	698	1314	1255	708	352	391	452	390	560	802	818	700	1.103	0.518	1.032	1.953	1.885	1.059	0.168	0.328	0.163	0.685	1.204	1.231	1.007	X
528	XM_002292180.1	THAPSDRAFT_263505	guanylate cyclase	2488	6784	4424	5818	10951	11846	3374	2493	2304	3344	2276	2013	3190	4008	3913	1.444	0.836	1.231	2.143	2.257	0.445	-0.112	0.415	-0.13	-0.307	0.357	0.684	0.652	-
529	XM_002293699.1	THAPSDRAFT_9803	predicted protein	318	1022	356	420	985	1692	315	362	355	415	370	309	490	704	752	1.684	0.171	0.41	1.639	2.418	-0.008	-0.03	0.191	0.032	-0.23	0.434	0.959	1.052	-
530	XM_002295025.1	THAPSDRAFT_25748	predicted protein	1601	3590	2035	3577	9169	12088	3576	2146	6334	4092	2302	4066	5158	5596	4936	1.157	0.35	1.164	2.522	2.918	1.154	1.562	0.921	0.1	0.921	1.265	1.382	1.202	X
531	XM_002296765.1	THAPSDRAFT_10416	predicted protein	404	1334	310	864	3356	2042	512	473	910	628	394	493	860	1418	1424	1.72	-0.385	1.095	3.056	2.339	0.345	0.963	0.408	-0.248	0.079	0.879	1.602	1.608	X
532	XM_002288071.1	THAPSDRAFT_3020	predicted protein	2220	1757	1566	2994	6257	6392	2626	1070	982	1161	1994	2926	2533	4020	4544	-0.348	-0.529	0.43	1.495	1.526	0.243	-0.119	0.112	0.903	1.455	1.248	1.914	2.086	-
533	XM_002289870.1	THAPSDRAFT_4704	predicted protein	2239	3886	1023	2318	6078	7806	2290	1309	946	1334	1880	3011	2982	3439	3397	0.786	-1.1315	0.047	1.4185	1.8095	0.046	-0.4855	0.0085	0.499	1.1895	1.159	1.3725	1.361	-
534	XM_002294584.1	THAPSDRAFT_11572	predicted protein	783	1087	1035	1562	1928	2471	351	244	266	250	391	624	894	1081	1236	0.474	0.403	0.996	1.301	1.647	-1.232	0.13	0.036	0.685	1.361	1.879	2.153	2.346	X
535	XM_002292181.1	THAPSDRAFT_7939	hypothetical protein THAPSDRAFT_7939	1834	2502	1894	2898	4481	3268	1208	634	864	692	872	1001	1467	1404	1404	0.434	0.045	0.659	1.285	0.834	-0.605	0.449	0.127	0.462	0.659	1.201	1.15	1.144	X
536	XM_002292577.1	THAPSDRAFT_8348	predicted protein	1864	2370	1737	3284	3920	2348	1216	700	495	724	1067	1440	1282	1648	2016	0.298	-0.104	0.817	1.072	0.331	-0.634	-0.501	0.039	0.606	1.039	0.868	1.232	1.524	-
537	XM_002293460.1	THAPSDRAFT_24591	predicted protein	10459	20681	11614	15285	19566	20620	8908	5842	3641	7066	9091	7982	17506	21867	10528	0.975	0.148	0.516	0.895	0.976	-0.24	-0.675	0.219	0.649	0.458	1.594	1.911	0.861	X
538	XM_002295376.1	THAPS_10885	predicted protein	1434	2574	706	3422	7254	2939	965	638	314	773	778	958	1729	2154	1250	0.842	-1.024	1.237	2.337	1.034	-0.613	-1.026	0.271	0.285	0.588	1.438	1.756	0.97	-
539	XM_002291695.1	THAPSDRAFT_7453	predicted protein	148	499	80	85	134	768	181	126	124	138	106	136	216	377	393	1.743	-0.88	-0.796	-0.136	2.381	0.278	-0.011	0.148	-0.233	0.133	0.795	1.599	1.658	-
540	XM_002297070.1	THAPSDRAFT_11302	predicted protein	110	333	80	90	110	421	124	128	105	102	85	96	218	379	429	1.596	-0.463	-0.293	0.002	1.934	0.159	-0.277	-0.319	-0.576	-0.416	0.767	1.579	1.758	X
541	XM_002296479.1	THAPSDRAFT_8649	Silaffin-like protein SFLP17 (Scheffel et al., 2011)	239	650	150	150	160	1160	382	204	166	172	178	195	270	443	522	1.494	-0.626	-0.623	-0.534	2.332	0.711	-0.291	-0.241	-0.192	-0.058	0.407	1.125	1.357	-
542	XM_002287005.1	THAPSDRAFT_1907	predicted protein	316	580	156	216	348	1708	482	250	186	194	200	266	356	654	710	0.871	-1.023	-0.557	0.135	2.429	0.604	-0.432	-0.365	-0.32	0.076	0.51	1.388	1.498	-
543	XM_002291630.1	THAPSDRAFT_263034	WD40-repeat protein	242	495	256	188	310	1268	412	230	332	340	256	259	334	592	710	1.031	0.071	-0.364	0.358	2.391	0.765	0.575	0.609	0.2	0.215	0.588	1.41	1.672	-
544	XM_002296437.1	THAPSDRAFT_36686	hypothetical protein THAPSDRAFT_36686	147	272	123	114	194	1180	212	114	139	99	99	134	190	372	384	0.842	-0.267	-0.378	0.371	2.997	0.46	0.279	-0.213	-0.205	0.226	0.736	1.7	1.75	-
545	XM_002297026.1	THAPSDRAFT_11212	predicted protein	89	302	96	88	88	238	223	77	86	88	80	83	92	158	177	1.744	0.0965	-0.028	-0.034	1.391	1.156	0.138	0.1695	0.046	0.0905	0.2425	1.015	1.154	X
546	XM_002295003.1	THAPSDRAFT_38662	predicted protein	326	727	326	304	418	1244	812	464	574	472	358	400	699	856	886	1.1465	-0.0025	-0.104	0.357	1.9195	1.25	0.2955	0.021	-0.374	-0.2195	0.585	0.876	0.925	X
547	XM_002296562.1	THAPSDRAFT_24361	predicted protein	1004	3139	1462	847	1258	3086	1648	714	1458	720	631	753	1560	2140	2000	1.622	0.536	-0.26	0.323	1.619	0.713	1.03	0.01	-0.18	0.076	1.125	1.582	1.482	-
548	XM_002287807.1	THAPSDRAFT_21299	predicted protein	224	1303	152	180	316	487	303	202	139	189	300	274	442	557	452	2.514	-0.5605	-0.332	0.474	1.1075	0.4175	-0.531	-0.113	0.578	0.444	1.138	1.466	1.1685	-
549	XM_002290746.1	THAPSDRAFT_5586	predicted protein	1132	5930	590	540	2554	3788	1247	572	426	461	598	563	612	1028	1381	2.3585	-0.9135	-1.0465	1.1215	1.7075	0.052	-0.429	-0.3185	0.056	0.007	0.085	0.837	1.2445	-
550	XM_002294817.1	THAPSDRAFT_25722	predicted protein	906	2844	436	718	1576	2600	4458	379	474	450	400	394	876	1674	1782	1.652	-1.058	-0.339	0.797	1.518	2.18	0.321	0.248	0.073	0.057	1.207	2.143	2.233	-
551	XM_002286883.1	THAPSDRAFT_1668	predicted protein	406	2415	609	904	1768	2854	736	336	277	346	712	256	776	1212	1154	2.571	0.577	1.137	2.12	2.808	0.79	-0.274	0.046	1.089	-0.406	1.21	1.857	1.786	-
552	XM_002288386.1	THAPSDRAFT_32716	Hybrid cluster protein	420	7166	138	268	1666	2573	801	180	150	220	221	188	357	540	346	4.058	-1.614	-0.664	1.954	2.584	0.933	-0.252	0.261	0.264	0.072	0.99	1.587	0.948	-
553	XM_002294799.1	THAPSDRAFT_11737	predicted protein	9832	45473	16801	23202	24360	23356	3650	2071	902	1631	2364	1930	4808	7162	5743	2.1045	0.7545	1.212	1.194	1.1255	-1.511	-1.2175	-0.42	0.1885	-0.213	1.085	1.6585	1.2965	-
554	XM_002287842.1	THAPSDRAFT_21327	predicted protein	17380	66234	27486	36710	40740	36378	6764	4744	2481	3885	3793	3320	10268	16178	14219	1.93	0.661	1.079	1.229	1.066	-1.383	-0.937	-0.307	-0.331	-0.514	1.114	1.769	1.586	-
555	XM_002292205.1	THAPSDRAFT_263528	hypothetical protein THAPSDRAFT_263528	3014	9206	5238	5251	5359	4506	999	778	573	935	942	823	1630	2122	1465	1.619	0.798	0.8005	0.832	0.5925	-1.597	-0.437	0.25	0.28	0.0785	1.0675	1.4465	0.9105	X
556	XM_002296786.1	THAPSDRAFT_25157	predicted protein	5726	37451	8714	9082	10876	11715	3492	1848	1187	1974	2490	2000	4238	6260	4760	2.622	0.6055	0.6665	0.926	1.037	-0.724	-0.6465	0.093	0.426	0.113	1.197	1.7585	1.3635	X
557	XM_002293922.1	THAPSDRAFT_24882	predicted protein	50074	197828	74819	100539	96777	71604	29408	15223	12011	18654	17262	12036	30558	45411	36811	1.836	0.578	0.9895	0.952	0.5165	-0.8175	-0.3415	0.29	0.1895	-0.3385	1.0195	1.5845	1.2755	-
558	XM_002291727.1	THAPSDRAFT_23726	predicted protein	5973	19712	12240	11404	12312	15276	4740	2897	2074	4058	3145	3840	7375	10400	6914	1.7145	1.0315	0.9345	1.0125	1.32	-0.3485	-0.487	0.475	0.1345	0.3935	1.3285	1.8345	1.238	X
559	XM_002295873.1	THAPS_7141	predicted protein	989	2917	2106	2600	2650	2426	622	540	464	568	756	640	1013	1443	1619	1.5675	1.099	1.386	1.414	1.3005	-0.6735	-0.224	0.0685	0.494	0.242	0.9025	1.406	1.568	X
560	XM_002291817.1	THAPSDRAFT_23814	probable serine protease inhibitor	24156	123942	45164	64912	70468	59730	19460	9954	6165	6129	9373	12332	23287	29382	28657	2.184	0.902	1.424	1.545	1.306	-0.312	-0.69	-0.708	-0.085	0.307	1.216	1.564	1.527	-
561	XM_002293304.1	THAPSDRAFT_17961	predicted protein	5401	14729	7530	12544	16334	7484	3850	1234	637	1556	1594	2248	4492	6484	4228	1.441	0.4755	1.199	1.579	0.461	-0.5225	-0.954	0.336	0.372	0.856	1.8705	2.397	1.7635	X
562	XM_002295565.1	THAPS_25387	predicted protein	38418	164594	54022	68143	70564	105637	9163	10926	8772	15257	17530	14632	38924	72669	53252	2.0755	0.4865	0.8155	0.873	1.4535	-2.0745	-0.289	0.477	0.725	0.456	1.876	2.772	2.309	X
563	XM_002294796.1	THAPSDRAFT_11734	predicted protein	650	3903	932	1141	1828	1508	121	123	106	142	131	193	753	530	391	2.581	0.522	0.813	1.483	1.215	-2.445	-0.208	0.206	0.097	0.64	2.351	2.112	1.67	X
564	XM_002291959.1	THAPSDRAFT_7510	predicted protein	500	3456	1264	1503	2199	1990	115	170	135	190	200	216	564	859	624	2.7595	1.333	1.5845	2.1325	1.9755	-2.1445	-0.359	0.152	0.2435	0.356	1.7495	2.347	1.889	X
565	XM_002296327.1	THAPS_7335	Unknown diatom specific protein	5377	13550	5154	9347	8364	1580	1588	423	8284	6409	1692	954	1332	1507	856	1.324	-0.081	0.786	0.637	-1.798	-1.777	4.306	3.939	2.016	1.195	1.672	1.847	1.033	-
566	XM_002296328.1	THAPS_7336	Unknown diatom specific protein	3980	7234	3925	6463	6571	1230	1214	346	5792	5066	1480	750	1200	1235	622	0.852	-0.049	0.688	0.717	-1.715	-1.733	4.067	3.872	2.099	1.121	1.794	1.837	0.845	-
567	XM_002296329.1	THAPS_7337	predicted protein	2170	3710	2183	3162	2800	638	537	212	2504	2139	758	392	595	602	316	0.771	-0.033	0.535	0.357	-1.793	-2.017	3.567	3.324	1.845	0.891	1.493	1.51	0.578	-
568	XM_002296326.1	THAPS_7334	predicted protein	1561	3232	1461	2296	2160	508	516	203	1972	1748	566	411	454	442	271	1.05	-0.102	0.537	0.464	-1.626	-1.598	3.276	3.106	1.477	0.979	1.154	1.12	0.404	-
569	XM_002292148.1	THAPSDRAFT_7883	predicted protein	2435	18898	5025	14940	19148	3808	3969	1071	4049	6244	10238	9773	9210	8895	6500	2.9195	1.03	2.581	2.9425	0.6135	0.4805	1.915	2.5105	3.261	3.181	3.0995	3.058	2.5895	X
570	XM_002288132.1	THAPSDRAFT_32555	predicted protein	3268	3760	8386	10680	7079	2312	7176	1910	3449	1548	14821	13468	4480	6542	10070	0.202	1.355	1.708	1.114	-0.565	1.091	0.854	-0.301	2.958	2.821	1.232	1.775	2.399	-
571	XM_002291257.1	THAPSDRAFT_5867	CDC6−like protein	174	158	420	566	483	156	186	108	194	104	719	806	314	348	524	-0.158	1.26	1.697	1.469	-0.164	0.067	0.839	-0.063	2.732	2.898	1.534	1.684	2.28	-
572	XM_002290980.1	THAPSDRAFT_23064	predicted protein	1975	1886	3610	5918	4806	1317	3678	1035	2042	800	6162	5468	2098	2700	4925	-0.0205	0.8715	1.514	1.2175	-0.68	0.8695	0.9805	-0.371	2.5565	2.4195	1.002	1.3655	2.214	-
573	XM_002289406.1	THAPSDRAFT_4688	predicted protein	1923	1358	3670	7070	4554	1064	2592	1056	1620	599	6104	5779	1937	2528	4570	-0.513	0.924	1.878	1.24	-0.905	0.413	0.617	-0.817	2.53	2.452	0.875	1.259	2.113	-
574	XM_002289151.1	THAPSDRAFT_370	ribonucleotide reductase large chain subunit	29516	31972	45198	82461	54917	22386	33970	14016	20626	13502	64872	71232	23988	37400	62554	0.102	0.615	1.483	0.895	-0.438	0.158	0.559	-0.054	2.211	2.348	0.776	1.417	2.16	-
575	XM_002287758.1	THAPSDRAFT_268247	Histone RNA hairpin−binding protein	1546	2331	3308	4073	3050	792	2178	502	1004	560	2944	3394	1027	1435	2621	0.4635	0.987	1.2585	0.7395	-0.762	0.379	0.6715	0.114	2.1865	2.363	0.7225	1.139	1.731	-
576	XM_002297259.1	THAPSDRAFT_bd1983	predicted protein	1039	794	3002	5482	4540	1272	2367	831	1568	654	5944	5753	2206	3269	5310	-0.401	1.52	2.394	2.124	0.238	1.07	0.916	-0.347	2.835	2.786	1.407	1.976	2.674	X
577	XM_002291642.1	THAPSDRAFT_35968	predicted protein	667	516	1793	3093	2142	688	1043	420	868	354	3358	3226	1228	1836	2951	-0.39	1.411	2.209	1.679	0.011	0.59	1.053	-0.239	3.005	2.947	1.555	2.135	2.82	X
578	XM_002292863.1	THAPSDRAFT_8536	CDC6−like protein	4826	4624	11743	18742	14658	5292	7004	2371	6357	1761	15242	12496	5152	7939	13190	-0.085	1.274	1.956	1.602	0.065	0.535	1.442	-0.41	2.701	2.417	1.139	1.762	2.495	X
579	XM_002292757.1	THAPSDRAFT_36441	Cyclin−A2 like	790	536	2149	3534	2324	438	1179	264	520	242	2686	3052	948	1350	2592	-0.573	1.429	2.146	1.554	-0.871	0.522	0.973	-0.129	3.344	3.516	1.837	2.348	3.283	-
580	XM_002290098.1	THAPSDRAFT_5168	predicted protein	1819	1474	2458	3246	2517	2831	1101	465	913	1472	1170	1958	2488	2928	1864	-0.322	0.43	0.831	0.468	0.64	-0.737	0.977	1.666	1.335	2.078	2.422	2.656	2.002	X
581	XM_002289231.1	THAPSDRAFT_22199	predicted protein	3996	3956	3398	5936	6488	6044	1791	790	1152	1116	1136	1958	3250	4481	4132	-0.017	-0.232	0.566	0.7	0.599	-1.156	0.561	0.521	0.547	1.333	2.064	2.525	2.41	-
582	XM_002296489.1	THAPSDRAFT_269557	hypothetical protein THAPSDRAFT_269557	2191	4136	2011	2976	4369	3490	670	781	1406	2021	2474	2100	3856	4573	2157	0.904	-0.128	0.38	0.978	0.67	-1.71	0.85	1.366	1.663	1.427	2.298	2.55	1.464	-
583	XM_002295275.1	THAPSDRAFT_270137	hypothetical protein THAPSDRAFT_270137	18472	24852	18300	37324	62308	61195	15316	8587	10323	23458	25690	17538	33564	50158	53696	0.227	-0.015	1.017	1.755	1.73	-0.273	0.268	1.437	1.584	1.033	1.968	2.549	2.647	-
584	XM_002286263.1	THAPSDRAFT_1587	predicted protein	1927	1338	2115	4846	3612	2583	676	260	1131	1142	1179	993	1231	1411	1106	-0.569	0.128	1.331	0.9045	0.4145	-1.5555	2.125	2.1365	2.1835	1.935	2.246	2.443	2.092	X
585	XM_002287395.1	THAPSDRAFT_261479	E2F−DP1a−SET1a	810	422	978	2366	3502	2528	1215	550	1254	1242	1967	2006	1532	2019	1904	-0.99	0.279	1.554	2.119	1.647	0.591	1.193	1.18	1.841	1.871	1.484	1.882	1.796	X
586	XM_002293520.1	THAPSDRAFT_24649	predicted protein	1287	575	942	2418	3246	1726	1863	782	2272	1562	2926	1732	1820	2617	3233	-1.173	-0.454	0.888	1.322	0.424	0.532	1.539	1	1.907	1.148	1.222	1.746	2.051	-
587	XM_002288118.1	THAPSDRAFT_261635	PCNA−like protein	4193	2476	5934	11412	8621	5652	3590	2229	3328	1556	11283	12374	5132	7885	11820	-0.78	0.494	1.449	1.045	0.399	-0.22	0.567	-0.526	2.34	2.473	1.203	1.818	2.405	X
588	XM_002287751.1	THAPSDRAFT_2376	predicted protein	740	427	1090	2086	1874	1070	430	402	530	472	1318	1834	998	1528	2010	-0.835	0.552	1.494	1.338	0.526	-0.783	0.395	0.227	1.708	2.184	1.309	1.922	2.316	X
589	XM_002295869.1	THAPS_7134	predicted protein	4726	2990	7473	6578	5596	7417	11446	2074	3226	3352	5516	3105	4892	5362	5351	-0.664	0.66	0.473	0.242	0.65	1.261	0.723	0.777	1.496	0.667	1.319	1.455	1.451	X
590	XM_002286764.1	THAPSDRAFT_20829	predicted protein	578	543	832	568	714	958	1518	256	262	392	554	475	760	680	770	-0.108	0.524	-0.027	0.304	0.731	1.226	0.035	0.592	1.117	0.894	1.571	1.411	1.593	-
591	XM_002296397.1	THAPSDRAFT_17687	predicted protein	556	397	1069	924	901	1143	2405	626	539	752	1750	1124	2131	2492	2069	-0.45	0.941	0.742	0.676	0.9925	1.958	-0.2375	0.2285	1.4345	0.816	1.6895	1.932	1.646	X
592	XM_002286192.1	THAPSDRAFT_20832	predicted protein	1679	1925	4252	3683	2560	1464	6486	817	534	689	2338	2006	2862	2736	2650	0.197	1.328	1.135	0.605	-0.199	1.825	-0.612	-0.246	1.518	1.296	1.807	1.743	1.698	-
593	XM_002289690.1	THAPSDRAFT_33968	Centrin (CEN2)	166	113	470	332	200	165	778	98	95	90	322	250	461	386	239	-0.561	1.501	0.998	0.267	-0.009	1.878	-0.057	-0.123	1.714	1.347	2.226	1.976	1.283	-
594	XM_002293374.1	THAPSDRAFT_24684	predicted protein	14846	19588	24752	25212	26888	19650	26582	6657	8851	8144	13794	22472	17790	14800	13711	0.4	0.738	0.764	0.855	0.398	0.841	0.641	0.523	1.283	1.979	1.65	1.384	1.274	X
595	XM_002285921.1	THAPSDRAFT_20582	predicted rhomboid-like protease	19534	26992	26420	25318	32777	22730	24072	5897	11031	9104	12758	12364	14318	13658	12344	0.46	0.436	0.374	0.744	0.219	0.275	1.175	0.898	1.385	1.335	1.553	1.484	1.338	X
596	XM_002296475.1	THAPSDRAFT_24284	predicted protein	3162	5606	3786	4070	4288	5740	3418	1199	2064	1735	1708	4250	4910	5128	4903	0.823	0.26	0.332	0.435	0.86	0.105	0.786	0.535	0.512	1.828	2.036	2.097	2.034	X
597	XM_002296587.1	THAPSDRAFT_24383	Diatom specific protein with cingulin/silaffin-like KXXK motif	4070	3483	4242	6434	3750	6616	7129	1998	3254	5237	5542	4422	10686	14966	12728	-0.254	0.058	0.662	-0.12	0.702	0.809	0.708	1.394	1.476	1.147	2.424	2.91	2.672	-
598	XM_002294348.1	THAPSDRAFT_10661	Silaffin-like protein SFLP26 (Scheffel et al., 2011)	10651	24092	7605	8391	10469	11914	13380	4760	12463	11109	13104	24284	32398	26494	13410	1.095	-0.487	-0.3735	-0.0755	0.151	0.3	1.318	1.2065	1.4195	2.3	2.7245	2.444	1.4275	-
599	XM_002296433.1	THAPSDRAFT_8836	predicted protein	5949	9537	7177	7582	5915	3630	3872	1086	3187	2163	2950	5154	4200	4570	3442	0.668	0.271	0.346	-0.011	-0.717	-0.619	1.756	1.198	1.646	2.447	2.156	2.277	1.862	-
600	XM_002289654.1	THAPSDRAFT_4270	predicted protein	19291	20356	14192	22824	20078	14689	13512	5240	6818	8898	22143	32343	34782	23379	12794	0.076	-0.443	0.228	0.056	-0.394	-0.514	0.39	0.76	2.097	2.643	2.744	2.175	1.303	-
601	XM_002296785.1	THAPSDRAFT_25156	predicted protein	28340	53964	25394	27650	26153	8946	54582	11222	14288	21887	35560	67897	74829	88900	56772	0.7825	-0.11	0.012	-0.33	-1.784	0.898	0.363	0.916	1.7245	2.5625	2.7625	3.024	2.1995	-
602	XM_002287786.1	THAPSDRAFT_39516	predicted protein	656	581	1141	650	698	526	3238	263	365	618	2515	1147	2058	2126	2308	-0.198	0.793	-0.013	0.078	-0.325	2.042	0.469	1.231	3.253	2.123	2.967	3.014	3.133	-
603	XM_002286767.1	THAPSDRAFT_1440	predicted protein	832	287	1566	979	923	2402	2179	408	459	506	1432	1222	2098	3152	3549	-1.536	0.912	0.231	0.15	1.53	1.307	0.179	0.305	1.824	1.596	2.376	2.963	3.135	X
604	XM_002292604.1	THAPSDRAFT_24172	predicted protein	1058	146	1194	1126	1152	2046	2489	342	301	456	1476	1166	2024	2944	3569	-2.8535	0.1745	0.089	0.123	0.947	1.105	-0.1805	0.4025	2.111	1.774	2.568	3.11	3.387	X
605	XM_002294046.1	THAPSDRAFT_24999	predicted protein	1616	350	951	2503	3768	4338	3342	532	1232	1956	3206	2075	3500	3065	2374	-2.21	-0.791	0.63	1.199	1.412	0.902	1.209	1.866	2.589	1.961	2.718	2.52	2.157	-
606	XM_002287031.1	THAPSDRAFT_21068	predicted protein	3688	6759	7634	11798	15848	14602	20631	5558	10417	8569	12890	17461	16372	15256	11648	0.866	1.047	1.677	2.1	1.983	2.478	1.122	0.845	1.432	1.871	1.777	1.677	1.287	X
607	XM_002295635.1	THAPS_15007	predicted protein	1851	2312	2928	4292	7566	9500	8466	2480	2662	3618	5916	6954	6584	6428	5944	0.314	0.664	1.215	2.033	2.361	2.115	0.113	0.556	1.266	1.488	1.418	1.385	1.269	X
608	XM_002290665.1	THAPSDRAFT_22731	RING-finger domain protein	654	370	882	1262	1655	1342	3305	604	1552	1510	1880	1351	1127	981	1293	-0.8045	0.4445	0.9435	1.348	1.051	2.325	1.3615	1.3065	1.63	1.1535	0.8865	0.6835	1.0665	X
609	XM_002291865.1	THAPSDRAFT_269391	MATE efflux family protein	2972	7472	5173	7826	14826	22920	13654	5258	24149	17454	15758	11710	16372	16730	14987	1.33	0.799	1.389	2.314	2.945	2.18	2.191	1.731	1.58	1.146	1.632	1.667	1.508	X
610	XM_002295484.1	THAPS_10795	predicted protein	475	3102	492	431	958	1108	1526	452	1664	1272	793	585	1008	1316	1422	2.698	0.051	-0.141	1.013	1.218	1.565	2.011	1.624	0.945	0.499	1.291	1.671	1.784	-
611	XM_002290207.1	THAPSDRAFT_5377	predicted protein	117	680	164	121	118	222	434	92	368	284	226	130	165	282	484	2.537	0.48	0.039	0.005	0.919	1.543	1.998	1.617	1.292	0.492	0.838	1.611	2.357	X
612	XM_002294232.1	THAPSDRAFT_25042	predicted protein	19667	90706	77884	30822	45432	45581	23716	10772	30086	22350	18614	29346	28628	29980	25230	2.194	1.985	0.643	1.21	1.212	0.272	1.482	1.042	0.789	1.445	1.375	1.468	1.214	X
613	XM_002290075.1	THAPSDRAFT_5130	predicted protein	142	487	527	286	199	192	597	631	1180	486	358	447	481	547	623	1.714	1.819	0.9715	0.479	0.436	1.8	1.965	0.7125	0.2885	0.619	0.6875	0.862	1.0335	X
614	XM_002295129.1	THAPSDRAFT_12061	predicted protein	116	112	105	101	96	204	775	128	898	364	180	180	279	542	1236	-0.0515	-0.142	-0.188	-0.2485	0.8215	2.6445	2.766	1.491	0.4765	0.4885	1.1005	2.0355	3.2015	-
615	XM_002288606.1	THAPSDRAFT_21585	predicted protein	3519	2618	3553	3133	5006	7134	8171	1301	7192	7706	2200	1758	2662	4249	4386	-0.424	0.016	-0.165	0.511	1.017	1.208	2.47	2.55	0.761	0.437	1.029	1.71	1.754	-
616	XM_002289694.1	THAPSDRAFT_22200	predicted protein	146	160	540	125	147	412	2266	396	2007	1320	914	626	564	731	1226	0.13	1.865	-0.226	0.009	1.485	3.742	2.348	1.725	1.213	0.664	0.515	0.886	1.637	-
617	XM_002290650.1	THAPSDRAFT_5394	Unknown diatom specific protein	140	106	1040	192	148	524	1192	128	112	142	530	431	730	981	1038	-0.415	2.888	0.434	0.082	1.902	2.642	-0.195	0.149	2.037	1.744	2.505	2.929	3.007	X
618	XM_002289562.1	THAPSDRAFT_17623	Uroporphyrin-III C-methyltransferase	209	126	1133	350	326	648	947	248	179	207	571	425	734	797	869	-0.7165	2.439	0.7475	0.649	1.6295	2.04	-0.272	-0.069	1.4025	0.9625	1.737	1.863	1.976	X
619	XM_002296287.1	THAPS_269297	Protein kinase	341	112	2236	1914	1116	1224	1189	301	203	298	980	744	1004	1004	950	-1.608	2.713	2.376	1.708	1.841	1.709	-0.567	-0.018	1.702	1.302	1.735	1.734	1.656	X
620	XM_002295191.1	THAPSDRAFT_25840	Cadmium-specific carbonic anhydrase	2718	4958	58556	6425	2670	3258	10204	722	1026	1392	4397	2892	3755	5514	6128	0.67	4.427	1.241	-0.035	0.261	1.754	0.51	0.931	2.607	2.006	2.379	2.932	3.081	-
621	XM_002291021.1	THAPSDRAFT_41014	Fatty acid desaturase	136	123	1476	501	121	97	708	114	428	358	428	411	202	218	372	-0.144	3.4	1.825	-0.169	-0.49	2.29	1.895	1.652	1.908	1.849	0.819	0.938	1.702	-
622	XM_002296601.1	THAPSDRAFT_24396	predicted protein	607	1432	272	1338	3296	4922	916	368	721	774	848	993	1866	2368	1382	1.239	-1.173	1.116	2.435	3.02	0.594	0.968	1.073	1.205	1.427	2.33	2.687	1.907	-
623	XM_002294936.1	THAPSDRAFT_11667	predicted protein	488	1086	243	1070	2317	3235	571	298	533	559	648	693	1290	1626	882	1.151	-1.028	1.097	2.239	2.728	0.22	0.842	0.909	1.126	1.222	2.109	2.453	1.565	-
624	XM_002290792.1	THAPSDRAFT_262610	hypothetical protein THAPSDRAFT_262610	228	994	146	234	2150	5171	158	210	184	338	386	328	847	1227	1034	2.116	-0.655	0.033	3.193	4.503	-0.539	-0.189	0.687	0.881	0.646	2.011	2.55	2.302	-
625	XM_002292182.1	THAPSDRAFT_7940	predicted protein	370	1395	336	587	3094	3603	319	192	214	270	288	340	790	1547	1258	1.86	-0.1465	0.6605	3.038	3.2575	-0.2455	0.1655	0.4985	0.5885	0.827	2.044	3.0015	2.6925	-
626	XM_002289912.1	THAPSDRAFT_262298	hypothetical protein THAPSDRAFT_262298	80	169	85	86	345	809	96	102	122	120	102	138	328	534	401	1.092	0.102	0.107	2.105	3.351	0.28	0.238	0.238	0.015	0.449	1.694	2.403	1.984	X
627	XM_002292687.1	THAPSDRAFT_29506	hypothetical protein THAPSDRAFT_29506	14032	23224	7728	12192	45174	144008	17768	11554	10634	12940	7978	11999	21382	42530	45486	0.728	-0.859	-0.203	1.688	3.361	0.326	-0.127	0.169	-0.533	0.06	0.893	1.886	1.982	X
628	XM_002286574.1	THAPSDRAFT_20641	predicted protein	918	1942	506	1377	5710	9930	1665	1438	1242	1712	1524	1652	3746	4898	4000	1.069	-0.862	0.585	2.632	3.436	0.848	-0.218	0.228	0.082	0.197	1.382	1.762	1.477	-
629	XM_002295336.1	THAPS_10802	predicted protein	533	1510	330	552	1593	5932	817	374	281	490	579	490	1102	2028	1858	1.501	-0.69	0.038	1.572	3.478	0.618	-0.408	0.392	0.636	0.393	1.551	2.444	2.311	-
630	XM_002296653.1	THAPSDRAFT_25116	phosphoglycerate kinase (PGK3)	3492	7668	555	2908	42482	45921	2720	1274	682	1012	1008	2167	8084	17248	10741	1.1325	-2.66	-0.2715	3.6015	3.7145	-0.3735	-0.9025	-0.335	-0.3425	0.768	2.6565	3.7535	3.0775	-
631	XM_002297103.1	THAPSDRAFT_25518	predicted protein	1927	8017	312	886	4136	11414	2372	1576	1350	1232	845	1104	3230	5735	5394	2.055	-2.629	-1.123	1.096	2.568	0.296	-0.223	-0.355	-0.898	-0.514	1.027	1.863	1.772	X
632	XM_002290133.1	THAPSDRAFT_34511	predicted protein	2768	12535	230	519	5474	19073	2199	1504	894	1042	1139	910	2477	4840	4278	2.155	-3.585	-2.441	0.941	2.782	-0.337	-0.746	-0.531	-0.399	-0.721	0.726	1.691	1.51	X
633	XM_002290035.1	THAPSDRAFT_34211	predicted protein	4486	42794	360	800	6810	15594	2939	757	418	594	1788	1034	1956	2933	1995	3.246	-3.647	-2.579	0.552	1.797	-0.656	-0.856	-0.351	1.241	0.449	1.367	1.953	1.397	-
634	XM_002288214.1	THAPSDRAFT_21679	predicted protein	386	1998	134	182	460	5950	339	192	242	316	338	344	520	1244	3536	2.363	-1.531	-1.094	0.239	3.946	-0.19	0.331	0.732	0.831	0.856	1.452	2.71	4.217	-
635	XM_002291324.1	THAPSDRAFT_5992	predicted protein	231	373	94	92	164	3028	195	99	148	127	110	134	374	842	1342	0.706	-1.277	-1.32	-0.498	3.73	-0.279	0.593	0.365	0.168	0.445	1.927	3.099	3.771	-
636	XM_002290936.1	THAPSDRAFT_5993	predicted protein	576	862	277	595	2756	3478	140	108	180	176	214	522	1184	1474	1256	0.581	-1.069	0.034	2.237	2.593	-2.058	0.739	0.716	0.99	2.276	3.46	3.778	3.542	-
637	XM_002286736.1	THAPSDRAFT_20804	CP12 domain protein	13110	23908	2039	2412	79062	361351	13668	4628	3238	5972	8860	12320	73151	181854	192222	0.858	-2.687	-2.449	2.574	4.783	0.057	-0.515	0.342	0.935	1.413	3.983	5.294	5.376	-
638	XM_002289038.1	THAPSDRAFT_32586	inorganic H+ pyrophosphatase	3265	73658	1330	22043	58239	40042	414	214	201	212	212	246	1274	5746	3638	4.492	-1.322	2.666	4.144	3.598	-2.98	-0.099	-0.014	-0.013	0.197	2.572	4.745	4.086	X
639	XM_002290793.1	THAPSDRAFT_5675	Unknown protein	973	35946	288	506	10120	51967	1186	424	268	318	365	346	1859	8453	8434	5.1735	-1.7635	-1.01	3.298	5.736	0.2165	-0.6625	-0.428	-0.237	-0.292	2.1255	4.311	4.3065	X
640	XM_002295868.1	THAPS_269274	Nitrate transporter 2 (NRT2)	12661	448	46729	23278	10905	7589	111260	1677	895	2725	40468	24264	39805	54840	72657	-4.805	1.889	0.8345	-0.2425	-0.7775	2.8675	-0.912	0.7245	4.5835	3.8295	4.5785	4.999	5.3345	-
641	XM_002288766.1	THAPSDRAFT_27414	Nitrate transporter 1 (NRT1)	16184	794	56226	26054	9990	9105	58716	1832	919	3538	26762	18444	31818	31232	28324	-4.357	1.782	0.687	-0.697	-0.841	1.665	-0.994	0.927	3.869	3.332	4.115	4.092	3.951	-
642	XM_002291892.1	THAPSDRAFT_23657	Globin protein	3499	266	13164	5868	4696	5173	5826	717	596	1072	4695	4833	5451	7704	6642	-3.7245	1.9135	0.7415	0.4235	0.548	0.644	-0.243	0.5805	2.7175	2.7185	2.8935	3.442	3.1795	X
643	XM_002288264.1	THAPSDRAFT_3393	Formate/nitrite transporter family protein	9069	326	38817	26950	15627	20495	24416	1701	562	982	10938	6490	11119	14736	12280	-4.792	2.104	1.5675	0.7875	1.181	1.262	-1.5755	-0.7745	2.7045	1.955	2.732	3.134	2.8695	X
644	XM_002289229.1	THAPSDRAFT_262125	Ferredoxin-dependent nitrite reductase (NIR_2)	6730	186	56463	25889	11017	946	27579	2480	582	851	18395	14051	21136	11938	899	-5.1625	3.072	1.9365	0.7025	-2.8265	1.7515	-2.0735	-1.527	2.9115	2.5025	3.092	2.2765	-1.444	-
645	XM_002287741.1	THAPSDRAFT_21237	TPR-repeat protein	5931	3777	2296	2874	2067	2138	1750	445	1172	2900	5954	6510	5949	3454	1304	-0.657	-1.371	-1.057	-1.521	-1.474	-1.77	1.39	2.688	3.741	3.868	3.734	2.955	1.55	-
646	XM_002290072.1	THAPSDRAFT_5121	Unknown diatom specific protein	3131	2056	1413	1924	1321	926	604	216	620	1301	2637	2302	2417	1336	658	-0.611	-1.149	-0.721	-1.246	-1.762	-2.375	1.501	2.597	3.604	3.411	3.471	2.623	1.608	-
647	XM_002289887.1	THAPSDRAFT_4732	Unknown diatom specific protein	1806	1021	704	1163	750	418	422	197	1096	2005	2961	1818	2560	1152	568	-0.828	-1.352	-0.629	-1.255	-2.11	-2.105	2.466	3.316	3.907	3.2005	3.6965	2.5435	1.517	-
648	XM_002293389.1	THAPSDRAFT_9558	PT-repeat protein	38448	32399	12006	22160	14154	9910	12408	3751	13547	28328	42196	32302	41926	23100	10554	-0.261	-1.682	-0.799	-1.441	-1.956	-1.636	1.851	2.906	3.49	3.106	3.483	2.623	1.493	-
649	XM_002293551.1	THAPSDRAFT_9502	Unknown diatom specific protein	3924	2656	1610	2680	2185	2260	1128	437	2527	3814	4406	2024	4379	2269	1172	-0.58	-1.283	-0.552	-0.852	-0.804	-1.8395	2.558	3.144	3.365	2.2375	3.3595	2.4075	1.453	-
650	XM_002291167.1	THAPSDRAFT_23253	Nucleotidyltransferase domain protein, putative	9553	4990	3635	5284	4857	4839	1784	894	6302	9795	11105	5129	11036	5274	2892	-0.9525	-1.3955	-0.8545	-0.9755	-0.981	-2.44	2.8155	3.452	3.641	2.5265	3.633	2.566	1.697	-
651	XM_002295077.1	THAPSDRAFT_25807	Unknown diatom specific protein	67638	49222	20744	26055	33390	34393	10926	5772	26709	48628	62247	28720	65290	34479	21730	-0.475	-1.7055	-1.381	-1.0215	-0.9735	-2.643	2.1885	3.075	3.4265	2.313	3.491	2.576	1.912	-
652	XM_002293051.1	THAPSDRAFT_24561	PDZ-domain protein	5349	3519	1850	2309	2245	2030	1482	632	2287	3358	4434	3948	5601	2960	1609	-0.615	-1.532	-1.215	-1.253	-1.399	-1.855	1.859	2.411	2.817	2.649	3.156	2.235	1.356	-
653	XM_002288909.1	THAPSDRAFT_21880	Silaffin-like protein SFLP49 (Scheffel et al., 2011)	5256	2093	1650	1984	2108	1758	1172	753	2601	4808	6664	3214	4924	2833	1456	-1.328	-1.678	-1.408	-1.319	-1.58	-2.178	1.783	2.647	3.144	2.089	2.694	1.906	0.946	-
654	XM_002289150.1	THAPSDRAFT_4184	FG-GAP repeat protein, also contains silaffin-like motifs (SFLP7)	1156	873	528	864	613	376	174	158	608	900	1250	705	1121	560	296	-0.403	-1.127	-0.427	-0.913	-1.62	-2.73	1.94	2.497	2.98	2.153	2.81	1.82	0.899	-
655	XM_002289910.1	THAPSDRAFT_4781	Unknown diatom specific protein	2158	792	838	684	853	589	268	170	892	1340	1572	738	1700	759	544	-1.45	-1.368	-1.656	-1.341	-1.872	-3.008	2.399	2.985	3.218	2.129	3.332	2.167	1.685	-
656	XM_002294906.1	THAPSDRAFT_11932	Unknown diatom specific protein	7066	2616	2121	2684	2378	2096	814	530	2340	2918	4096	2346	4948	2373	1546	-1.46	-1.737	-1.41	-1.571	-1.756	-3.124	2.143	2.459	2.958	2.154	3.225	2.169	1.551	-
657	XM_002295751.1	THAPS_23434	DOMON domain protein	5495	2520	1678	2164	2836	1778	1004	858	2594	5026	6562	2944	8111	3934	2124	-1.0965	-1.707	-1.3835	-0.946	-1.6205	-2.4525	1.584	2.542	2.9275	1.773	3.2285	2.1915	1.2895	-
658	XM_002296098.1	THAPS_23433	DOMON domain protein	4430	2018	1513	1576	2448	928	598	786	2201	4428	6708	2170	7598	3077	1546	-1.134	-1.554	-1.493	-0.861	-2.256	-2.894	1.483	2.452	3.093	1.463	3.272	1.964	0.975	-
659	XM_002292452.1	THAPSDRAFT_24014	Sulfotransferase-related protein	2172	748	932	1200	2120	401	458	336	1318	1856	2933	1463	3648	1624	1176	-1.539	-1.218	-0.913	-0.032	-2.433	-2.263	1.966	2.478	3.136	2.134	3.449	2.281	1.819	-
660	XM_002289454.1	THAPSDRAFT_4782	Unknown diatom specific protein	2720	2592	1910	1876	2058	856	246	191	694	922	1388	736	1944	1087	782	-0.084	-0.511	-0.536	-0.402	-1.666	-3.477	1.857	2.268	2.858	1.946	3.344	2.507	2.035	-
661	XM_002294029.1	THAPSDRAFT_10109	Unknown diatom specific protein	8228	4076	2188	2388	2968	2064	1199	562	4536	6628	8198	3688	8634	3886	2262	-1.021	-1.921	-1.784	-1.489	-1.999	-2.783	2.978	3.541	3.875	2.713	3.949	2.797	2.003	-
662	XM_002289852.1	THAPSDRAFT_4668	TPR-repeat protein	5167	1866	1584	1982	1892	1458	425	340	2487	4100	3764	2154	3748	1866	1110	-1.469	-1.707	-1.383	-1.45	-1.827	-3.603	2.871	3.598	3.474	2.668	3.467	2.462	1.712	-
663	XM_002290637.1	THAPSDRAFT_22702	Unknown diatom specific protein	6106	3270	1641	2137	1622	1216	472	364	2146	3666	5338	2560	4445	2486	1182	-0.915	-1.897	-1.54	-1.916	-2.328	-3.694	2.559	3.3	3.881	2.822	3.612	2.78	1.706	-
664	XM_002293519.1	THAPSDRAFT_9440	Unknown hypothetical protein	2162	988	520	654	607	398	135	136	738	1326	1622	844	1513	780	460	-1.156	-2.061	-1.743	-1.834	-2.439	-4	2.473	3.304	3.611	2.668	3.51	2.55	1.79	-
665	XM_002287361.1	THAPSDRAFT_2641	DOMON domain protein	8247	3261	1325	2794	1872	1252	772	370	1640	3134	3461	1854	3014	1640	1094	-1.349	-2.643	-1.576	-2.139	-2.73	-3.429	2.144	3.075	3.225	2.326	3.026	2.149	1.563	-
666	XM_002296504.1	THAPSDRAFT_8705	Silaffin-like protein SFLP18 (Scheffel et al., 2011)	6254	2068	1611	1846	1698	1474	374	184	1580	2479	3399	1536	3824	2048	1414	-1.627	-1.957	-1.779	-1.882	-2.086	-4.076	3.098	3.736	4.204	3.055	4.372	3.469	2.939	-
667	XM_002295506.1	THAPS_10836	Unknown diatom specific protein	14138	9596	4431	6442	4833	3501	2962	567	1612	3684	8356	7341	10412	6078	2882	-0.565	-1.674	-1.182	-1.548	-2.016	-2.268	1.505	2.696	3.875	3.692	4.187	3.421	2.339	-
668	XM_002293231.1	THAPSDRAFT_263936	Subtilisin-like serine protease	1186	554	328	508	292	161	176	100	418	826	1234	905	1596	686	380	-1.121	-1.852	-1.246	-2.024	-2.888	-2.752	2.062	3.036	3.639	3.187	4.007	2.793	1.935	-
669	XM_002297148.1	THAPSDRAFT_264656	Trypsin-like serine protease	1926	1318	582	626	583	242	271	152	297	596	1483	2258	2604	1303	530	-0.537	-1.72	-1.642	-1.739	-2.975	-2.839	0.9545	1.9645	3.279	3.8805	4.0835	3.085	1.79	-
670	XM_002290463.1	THAPSDRAFT_262378	Frustulin 1 (FRU1)	3340	2256	1397	1650	1382	691	808	442	1111	1636	2929	4552	4688	2870	1110	-0.571	-1.256	-1.027	-1.272	-2.283	-2.049	1.333	1.881	2.73	3.368	3.399	2.701	1.325	-
671	XM_002287020.1	THAPSDRAFT_1940	Silaffin-like protein SFLP1 (Scheffel et al., 2011)	1432	810	468	701	620	316	292	147	239	503	1156	1748	1648	950	416	-0.843	-1.616	-1.07	-1.206	-2.18	-2.292	0.698	1.772	2.976	3.572	3.477	2.692	1.499	-
672	XM_002292890.1	THAPSDRAFT_24250	Urea transporter	201602	83819	102443	132929	63463	63540	59485	13928	36310	65234	102514	84986	143805	189387	180432	-1.3655	-0.999	-0.6535	-1.717	-1.7205	-1.8415	1.335	2.242	2.8935	2.616	3.3705	3.7595	3.6	-
673	XM_002293388.1	THAPSDRAFT_24699	Unknown diatom specific protein	13696	18080	7254	8347	6690	5780	4728	774	2430	7008	17832	19045	20918	11454	3995	0.399	-0.921	-0.77	-1.045	-1.25	-1.616	1.639	3.144	4.527	4.62	4.757	3.884	2.367	-
674	XM_002293512.1	THAPSDRAFT_9423	Putative 2OG-Fe(II) oxygenase superfamily protein	1134	3578	126	103	136	345	937	105	326	352	389	358	442	1089	2540	1.625	-3.18	-3.462	-3.058	-1.78	-0.279	1.63	1.754	1.895	1.773	2.074	3.375	4.6	-
675	XM_002289299.1	THAPSDRAFT_22281	Protein with EGF-like domain	4468	2180	1208	1477	1274	1474	631	354	274	694	3150	7060	7447	4802	1802	-1.055	-1.887	-1.621	-1.82	-1.598	-2.821	-0.369	0.976	3.161	4.324	4.398	3.769	2.354	-
676	XM_002289527.1	THAPSDRAFT_4922	Subtilisin-like serine protease	3472	1778	1010	1138	1006	638	476	222	152	239	1623	4184	5669	3256	1180	-0.983	-1.778	-1.625	-1.791	-2.445	-2.864	-0.557	0.098	2.871	4.239	4.678	3.877	2.411	-
677	XM_002291193.1	THAPSDRAFT_6517	TLD-domain protein	2458	674	720	981	667	271	283	182	282	308	1185	3058	2606	1612	954	-1.919	-1.77	-1.329	-1.885	-3.183	-3.12	0.647	0.767	2.725	4.089	3.86	3.166	2.413	-
678	XM_002286522.1	THAPSDRAFT_260761	Helicase associated domain protein	2988	2196	1546	1314	1430	563	692	213	297	421	804	2482	4351	2952	1080	-0.471	-0.951	-1.195	-1.07	-2.411	-2.154	0.523	1.019	1.961	3.586	4.394	3.837	2.386	-
679	XM_002293326.1	THAPSDRAFT_24647	Trypsin-like serine protease	20702	10260	5910	6714	6006	2232	11222	2468	2711	3746	13649	39010	39586	25402	12132	-1.031	-1.803	-1.628	-1.793	-3.233	-0.887	0.147	0.581	2.48	3.995	4.015	3.374	2.307	-
680	XM_002295844.1	THAPS_263215	SCP-domain protein	4242	1150	1392	1572	1264	352	1935	396	706	865	3056	6168	5374	3246	1539	-1.903	-1.608	-1.442	-1.751	-3.611	-1.2	0.905	1.198	3.022	4.039	3.84	3.109	2.036	-
681	XM_002295921.1	THAPS_7233	Unknown diatom specific protein	2462	1082	1666	1148	799	369	179	103	85	126	344	1174	2488	2025	735	-1.185	-0.561	-1.123	-1.634	-2.737	-3.812	-0.263	0.306	1.757	3.534	4.604	4.31	2.847	-
682	XM_002290670.1	THAPSDRAFT_5439	Unknown diatom specific protein	4326	2314	2678	1471	1530	796	342	280	269	310	318	2706	4982	4676	1852	-0.922	-0.692	-1.556	-1.5	-2.442	-3.683	-0.056	0.144	0.185	3.263	4.157	4.065	2.723	-
683	XM_002295252.1	THAPSDRAFT_12168	CingulinY1 precursor (CinY1)	15516	999	10289	14256	6930	827	1460	518	486	267	1483	19172	9526	4032	6323	-3.7635	-0.588	-0.0945	-1.1915	-4.0305	-3.2005	-0.1105	-0.954	1.5145	4.906	3.9275	2.7485	3.304	-
684	XM_002295307.1	THAPSDRAFT_25910	CingulinY2 precursor (CinY2)	22728	1232	17007	25130	12016	1120	4749	1503	566	474	6235	41480	20655	10152	15711	-4.204	-0.416	0.143	-0.919	-4.403	-2.264	-1.407	-1.662	2.052	4.784	3.757	2.758	3.387	-
685	XM_002294079.1	THAPSDRAFT_25038	Unknown diatom specific protein	920	1258	1171	758	420	278	90	101	84	90	80	384	1175	1489	706	0.417	0.35	-0.276	-1.136	-1.726	-3.364	-0.223	-0.133	-0.277	1.973	3.589	3.932	2.857	-
686	XM_002289548.1	THAPSDRAFT_22062	Unknown diatom specific protein	16958	15246	6594	7538	10764	7248	3778	1228	1066	1636	1906	5908	14429	9580	5106	-0.156	-1.359	-1.167	-0.656	-1.223	-2.163	-0.205	0.41	0.632	2.266	3.552	2.959	2.054	-
687	XM_002286705.1	THAPSDRAFT_1316	Unknown diatom specific protein	2114	2249	984	1086	1223	1172	360	294	204	292	462	1410	2023	1391	782	0.084	-1.103	-0.9615	-0.7915	-0.8515	-2.548	-0.519	-0.0065	0.655	2.259	2.784	2.2405	1.408	-
688	XM_002296784.1	THAPSDRAFT_10458	Unknown diatom specific protein	7142	3260	3238	2401	2082	1088	1146	614	540	622	1108	3399	6520	6406	2627	-1.133	-1.141	-1.573	-1.779	-2.715	-2.674	-0.187	0.02	0.853	2.47	3.409	3.385	2.092	-
689	XM_002295618.1	THAPS_11048	Unknown diatom specific protein	771	492	342	308	270	143	128	116	154	120	118	470	1369	864	385	-0.677	-1.1695	-1.335	-1.513	-2.4425	-2.5995	0.4165	0.051	0.0285	2.034	3.5675	2.91	1.7435	-
690	XM_002292735.1	THAPSDRAFT_8273	Unknown conserved protein	775	1172	897	567	194	115	81	82	91	80	78	162	276	510	235	0.582	0.209	-0.449	-2.009	-2.751	-3.271	0.143	-0.049	-0.081	0.981	1.752	2.635	1.513	-
691	XM_002287853.1	THAPSDRAFT_2574	Unknown diatom specific protein	2735	3112	2356	1724	1065	444	106	88	92	128	241	386	800	779	372	0.1685	-0.2075	-0.6735	-1.32	-2.5855	-4.5895	0.0825	0.562	1.439	2.114	3.1345	3.0875	2.0145	-
692	XM_002296743.1	THAPSDRAFT_10371	Unknown diatom specific protein	2228	1632	1402	1033	1123	276	212	144	203	268	261	584	1095	1024	304	-0.3875	-0.638	-1.077	-0.9615	-2.906	-3.298	0.5195	0.911	0.887	1.9705	2.839	2.704	1.0365	-
693	XM_002290539.1	THAPSDRAFT_5161	Unknown hypothetical protein	3759	3156	1965	1744	1054	477	299	196	209	205	364	1011	1298	702	340	-0.261	-0.929	-1.0955	-1.823	-2.9675	-3.6485	0.0945	0.07	0.895	2.354	2.7165	1.8295	0.783	-
694	XM_002295072.1	THAPSDRAFT_25801	Leucine rich repeat protein	4268	2772	2118	3174	1042	168	566	104	262	436	661	394	520	375	253	-0.652	-1.086	-0.448	-2.065	-4.697	-3.145	1.329	2.067	2.669	1.925	2.325	1.855	1.289	-
695	XM_002295118.1	THAPSDRAFT_25844	DUF1349-family protein	5210	5326	6358	2796	824	365	1586	885	1938	2960	2614	1662	4334	5778	2342	0.025	0.302	-0.889	-2.663	-3.945	-1.908	1.112	1.646	1.555	0.888	2.286	2.716	1.417	-
696	XM_002295198.1	THAPSDRAFT_12047	Unknown diatom specific protein	4120	3035	4290	1918	505	270	600	440	1296	1344	1436	940	2235	3280	1222	-0.45	0.067	-1.1	-3.044	-3.973	-2.871	1.519	1.42	1.7	1.079	2.354	2.918	1.494	-
697	XM_002295117.1	THAPSDRAFT_25843	Unknown diatom specific protein	2272	1914	2489	1074	316	176	418	350	850	859	977	638	1452	1961	754	-0.257	0.142	-1.074	-2.836	-3.743	-2.546	1.254	1.187	1.466	0.848	2.041	2.487	1.112	-
698	XM_002295197.1	THAPSDRAFT_25847	DUF1349-family protein	24810	18160	31242	12818	3326	1146	4008	3274	9302	10640	11096	7952	20915	30716	13340	-0.448	0.339	-0.95	-2.912	-4.735	-2.755	1.491	1.712	1.751	1.271	2.683	3.267	2.066	-
699	XM_002295120.1	THAPSDRAFT_25848	Unknown conserved protein	10306	9827	12867	5300	1168	434	2102	1748	3774	5619	5280	3620	9639	13546	4402	-0.075	0.331	-0.979	-3.162	-4.704	-2.556	1.164	1.569	1.67	1.107	2.54	3.053	1.433	-
700	XM_002295194.1	THAPSDRAFT_12040	Unknown conserved protein	7721	6226	9632	3947	844	336	1512	1410	2860	4208	4058	2802	7026	10186	3436	-0.297	0.332	-0.984	-3.211	-4.685	-2.605	1.019	1.443	1.54	0.98	2.338	2.889	1.317	-
701	XM_002296788.1	THAPSDRAFT_10465	predicted protein	1568	758	2226	1838	1320	1363	3757	566	1116	854	2036	1359	1408	1347	1428	-1.04	0.509	0.214	-0.235	-0.201	1.1395	0.9865	0.6245	1.858	1.275	1.3415	1.277	1.352	-
702	XM_002288678.1	THAPSDRAFT_3223	predicted protein	6072	3393	3230	3687	4709	4340	18682	2944	5196	5074	10064	6970	4996	5658	7000	-0.828	-0.909	-0.723	-0.362	-0.475	1.564	1.146	1.112	2.097	1.569	1.088	1.27	1.577	-
703	XM_002295171.1	THAPSDRAFT_11984	predicted protein	1636	653	962	2199	2699	830	3556	1156	3244	2974	3802	4480	3830	2612	1682	-1.2805	-0.7455	0.415	0.666	-0.9995	0.948	1.4785	1.2955	1.703	1.9515	1.6745	1.1385	0.5285	-
704	XM_002293174.1	THAPSDRAFT_9122	predicted protein	2124	1269	1361	2511	1844	1104	2928	1191	1486	2284	4005	4354	3361	2434	1733	-0.771	-0.641	0.242	-0.207	-0.947	0.453	0.32	0.941	1.754	1.873	1.495	1.036	0.536	-
705	XM_002292832.1	THAPSDRAFT_24207	predicted protein	31741	32711	22736	33574	33616	33492	29336	9121	18054	23244	27090	26388	31932	25124	17490	0.036	-0.481	0.079	0.083	0.077	-0.113	0.996	1.353	1.582	1.543	1.818	1.471	0.95	-
706	XM_002289525.1	THAPSDRAFT_4919	predicted protein	1809	1988	1764	2179	1986	1523	2080	421	912	980	1017	785	926	912	864	0.1055	-0.0385	0.308	0.2145	-0.2	0.1985	1.221	1.2545	1.3625	0.96	1.211	1.169	1.0695	-
707	XM_002295605.1	THAPS_25426	predicted protein	1054	676	662	1186	1052	697	1726	372	820	735	1127	864	951	752	560	-0.639	-0.665	0.16	0	-0.59	0.717	1.15	0.984	1.611	1.229	1.365	1.026	0.603	-
708	XM_002286745.1	THAPSDRAFT_260934	Hypothetical protein THAPSDRAFT_260934	1295	425	799	1630	1398	802	1617	978	2282	3032	4328	2000	1646	1106	940	-1.607	-0.712	0.332	0.107	-0.697	0.318	1.226	1.608	2.15	1.036	0.755	0.179	-0.053	-
709	XM_002286204.1	THAPSDRAFT_20837	predicted protein	9600	5135	7941	8876	8762	6781	8186	3019	7664	9408	8568	6244	4442	3701	3196	-0.899	-0.2825	-0.1275	-0.1365	-0.514	-0.246	1.3505	1.6455	1.5155	1.059	0.5715	0.31	0.093	-
710	XM_002295692.1	THAPS_269213	predicted protein	1009	245	744	721	752	1812	1726	856	2315	2472	2632	1874	2088	1306	1518	-2.27	-0.438	-0.481	-0.42	0.848	0.744	1.438	1.522	1.63	1.133	1.294	0.619	0.836	-
711	XM_002288075.1	THAPSDRAFT_14979	predicted protein	1085	419	722	1017	660	614	1377	367	1405	2478	3116	1220	1032	776	490	-1.369	-0.599	-0.125	-0.723	-0.818	0.323	1.936	2.755	3.084	1.727	1.484	1.08	0.4	-
712	XM_002290230.1	THAPSDRAFT_5424	predicted protein	398	113	429	400	220	197	345	126	252	446	692	355	356	274	268	-1.82	0.106	0.004	-0.854	-1.014	-0.371	0.993	1.805	2.436	1.486	1.483	1.109	1.075	-
713	XM_002290447.1	THAPSDRAFT_4973	predicted protein	2785	2808	3093	3128	3634	4214	2854	640	1296	940	882	1237	1018	1256	1530	0.005	0.149	0.165	0.377	0.598	0.027	1.192	0.727	0.639	1.125	0.84	1.148	1.433	X
714	XM_002287754.1	THAPSDRAFT_21249	predicted protein	14952	13666	19224	18176	19170	16158	13006	5110	9454	6746	6324	8527	7856	9161	11206	-0.134	0.362	0.269	0.35	0.111	-0.21	1.019	0.533	0.441	0.867	0.752	0.974	1.265	X
715	XM_002295487.1	THAPS_25330	predicted protein	4768	3740	4369	4130	4524	5364	5047	1557	3090	2556	2515	2379	2849	3134	3047	-0.3545	-0.1265	-0.207	-0.0755	0.167	0.0775	1.0425	0.762	0.746	0.6615	0.9255	1.0595	1.0225	-
716	XM_002291109.1	THAPSDRAFT_23196	predicted protein	4227	5466	4362	4729	4232	4200	2712	1262	2716	1931	2340	2466	2539	2482	2286	0.042	0.057	0.2315	0.034	-0.0285	-0.709	1.049	0.531	0.8165	0.9215	0.9305	0.8815	0.76	-
717	XM_002287843.1	THAPSDRAFT_21328	predicted protein	12537	10675	11680	13435	22860	21196	15970	4625	9023	10694	11378	8964	7840	7472	6140	-0.24	-0.11	0.101	0.866	0.759	0.335	0.966	1.211	1.3	0.956	0.762	0.694	0.405	-
718	XM_002292648.1	THAPSDRAFT_269520	dubious cystathionine gamma-lyase	2809	3614	1954	2439	3298	3081	2866	1003	2276	1758	1502	1136	1188	1305	948	0.354	-0.521	-0.2	0.234	0.136	0.032	1.443	1.069	0.841	0.439	0.503	0.639	0.178	-
719	XM_002295134.1	THAPSDRAFT_25860	predicted protein	2569	2456	1579	2789	5136	4430	1485	893	1626	1390	1532	1732	1900	1343	1048	-0.049	-0.658	0.117	0.973	0.6515	-0.801	0.8545	0.695	0.838	0.95	1.138	0.583	0.1815	-
720	XM_002286512.1	THAPSDRAFT_931	predicted protein	1104	1252	632	866	1400	1820	602	638	1188	1134	1289	724	1370	906	916	0.171	-0.806	-0.352	0.341	0.72	-0.875	0.891	0.827	1.013	0.178	1.101	0.504	0.518	-
721	XM_002286380.1	THAPSDRAFT_1840	predicted protein	3758	5100	2526	2933	3680	6113	3338	1455	6484	2771	2426	2448	2263	2792	3258	0.437	-0.572	-0.36	-0.031	0.703	-0.173	2.253	1.019	0.835	0.846	0.734	1.038	1.26	-
722	XM_002290257.1	THAPSDRAFT_5479	predicted protein	598	522	423	515	625	507	305	248	1226	915	711	545	606	295	234	-0.2005	-0.4985	-0.2145	0.061	-0.2375	-0.999	2.3065	1.879	1.525	1.0835	1.291	0.253	-0.078	-
723	XM_002294236.1	THAPSDRAFT_10229	predicted protein	2910	2552	2909	2902	3318	2238	958	352	1747	1179	578	681	491	490	509	-0.341	0.001	-0.003	0.188	-0.379	-1.603	2.317	1.744	0.725	0.952	0.491	0.482	0.543	-
724	XM_002292414.1	THAPSDRAFT_7997	predicted protein	34780	34379	24094	46999	61466	28544	8296	4230	10782	10913	10862	12047	11681	8432	5782	-0.027	-0.533	0.433	0.82	-0.285	-2.097	1.397	1.415	1.407	1.557	1.512	1.039	0.496	-
725	XM_002293202.1	THAPSDRAFT_9180	predicted protein	7088	3686	2467	3634	4190	5116	2208	1140	7508	7246	9183	3574	8392	4050	2650	-0.948	-1.522	-0.963	-0.758	-0.471	-1.69	2.78	2.72	3.074	1.713	2.945	1.891	1.28	-
726	XM_002295780.1	THAPS_6944	Leucine rich repeat protein, putative	1908	921	658	1064	949	1349	606	300	1276	1472	1643	774	1606	1232	1108	-1.052	-1.545	-0.853	-1.005	-0.5	-1.664	2.084	2.294	2.452	1.364	2.419	2.036	1.884	-
727	XM_002291688.1	THAPSDRAFT_18624	predicted protein	1202	1032	862	798	648	1190	1427	300	2220	2244	1916	955	1129	1317	1209	-0.219	-0.486	-0.604	-0.891	-0.015	0.1	2.901	2.891	2.692	1.688	1.92	2.149	2.023	-
728	XM_002288916.1	THAPSDRAFT_21886	hypothetical protein THAPSDRAFT_21886	4224	2880	1495	1744	1642	7524	8258	1318	6726	4015	6615	9136	9856	6952	8148	-0.56	-1.493	-1.274	-1.358	0.832	0.907	2.345	1.608	2.333	2.8	2.909	2.393	2.636	-
729	XM_002294829.1	THAPSDRAFT_11796	predicted protein	1164	1322	201	626	2250	1904	464	352	827	1300	2496	1861	2313	2562	964	0.18	-2.616	-1.027	0.877	0.687	-1.436	1.23	1.847	2.824	2.4	2.711	2.861	1.448	-
730	XM_002294827.1	THAPSDRAFT_11794	predicted protein	695	954	171	448	1335	1076	285	289	518	721	1466	1128	1310	1492	583	0.417	-2.047	-0.773	0.894	0.622	-1.298	0.844	1.31	2.347	1.968	2.178	2.371	1.014	-
731	XM_002295830.1	THAPS_7043	predicted protein	3536	3259	3209	3318	3611	3869	1561	1004	1094	1192	1496	1781	2119	2438	2245	-0.0885	-0.1275	-0.072	0.0485	0.1415	-1.209	0.1105	0.2375	0.5595	0.849	1.0645	1.263	1.1555	-
732	XM_002290770.1	THAPSDRAFT_22842	predicted protein	9916	7550	9688	9024	9406	11580	3681	2606	2240	2653	3475	4522	5208	6092	5307	-0.48	-0.036	-0.164	-0.081	0.224	-1.436	-0.218	0.022	0.415	0.795	0.991	1.223	1.026	-
733	XM_002293867.1	THAPSDRAFT_264137	heterotrimeric G protein alpha subunit 1	4426	3206	4360	4476	4530	5190	1963	1394	1650	1470	1868	2070	2662	3097	3314	-0.848	-0.023	0.016	0.029	0.225	-1.173	0.24	0.076	0.424	0.57	0.935	1.151	1.248	-
734	XM_002295718.1	THAPS_23399	predicted protein	11390	8063	9330	12118	15396	19769	5237	2890	3436	2875	3732	4840	6580	9314	8525	-0.498	-0.289	0.087	0.43	0.796	-1.166	0.346	0.088	0.465	0.831	1.281	1.783	1.657	-
735	XM_002296830.1	THAPSDRAFT_10498	predicted protein	250	132	210	183	160	418	166	117	155	128	160	396	306	255	352	-0.926	-0.25	-0.445	-0.637	0.743	-0.588	0.402	0.124	0.444	1.757	1.383	1.12	1.585	-
736	XM_002295594.1	THAPS_25409	predicted protein	12400	8020	14460	12019	8669	8421	8302	3771	6006	4602	5301	9710	13820	17324	9902	-0.878	0.221	-0.045	-0.517	-0.559	-0.579	0.672	0.287	0.491	1.362	1.873	2.199	1.393	-
737	XM_002292340.1	THAPSDRAFT_7845	predicted protein	7124	4958	5781	5938	6164	5404	3678	1856	3108	2520	2062	6154	6330	3584	3211	-0.527	-0.303	-0.262	-0.21	-0.399	-0.956	0.866	0.565	0.276	1.851	1.892	1.073	0.913	-
738	XM_002286999.1	THAPSDRAFT_1896	predicted protein	5314	4314	3930	4126	3629	4719	3720	1502	1340	1518	1780	3202	4240	4396	2882	-0.302	-0.437	-0.37	-0.552	-0.172	-0.516	-0.142	0.023	0.267	1.114	1.513	1.572	0.962	-
739	XM_002295111.1	THAPSDRAFT_25837	predicted protein	7280	5695	5754	4700	5040	4948	3052	2292	2343	2860	3639	5026	6343	6928	6086	-0.355	-0.34	-0.64	-0.531	-0.561	-1.254	0.032	0.318	0.666	1.133	1.469	1.59	1.407	-
740	XM_002294835.1	THAPSDRAFT_25733	predicted protein	2463	2406	1825	2326	2788	1985	1200	607	778	1009	1276	1678	1737	1976	2146	-0.059	-0.433	-0.083	0.179	-0.315	-1.037	0.358	0.731	1.064	1.465	1.515	1.702	1.822	-
741	XM_002287101.1	THAPSDRAFT_2095	predicted protein	422	359	328	501	536	335	186	103	146	148	156	222	191	246	286	-0.263	-0.3775	0.2205	0.335	-0.33	-1.1715	0.506	0.523	0.5995	1.123	0.908	1.2725	1.4745	-
742	XM_002291700.1	THAPSDRAFT_7462	predicted protein	1258	1728	1031	1150	1498	1286	536	212	214	419	444	400	604	582	486	0.451	-0.287	-0.13	0.253	0.032	-1.231	0.021	0.986	1.072	0.922	1.514	1.463	1.2	-
743	XM_002295593.1	THAPS_25408	predicted protein	8489	11404	10788	9268	7214	5960	4126	1592	1478	1663	2050	5430	8313	11732	6595	0.423	0.344	0.126	-0.235	-0.511	-1.041	-0.085	0.076	0.396	1.799	2.408	2.901	2.074	-
744	XM_002295920.1	THAPS_23596	predicted protein	2304	1684	2168	1944	2516	2220	876	437	254	297	474	981	1893	2308	1166	-0.487	-0.091	-0.2585	0.102	-0.0695	-1.465	-0.795	-0.567	0.125	1.1615	2.1145	2.3835	1.385	-
745	XM_002296556.1	THAPSDRAFT_36592	predicted protein	68043	99861	39598	65894	77234	102483	45996	17347	19556	18253	30320	57589	47402	52914	63181	0.493	-0.759	-0.044	0.228	0.566	-0.624	0.1825	0.1015	0.796	1.744	1.471	1.5935	1.7795	-
746	XM_002297412.1	THAPSDRAFT_bd878	aspartate aminotransferase	374	768	276	388	303	761	265	186	204	164	298	405	494	577	622	1.03	-0.449	0.027	-0.307	1.02	-0.512	0.151	-0.168	0.691	1.134	1.425	1.647	1.757	-
747	XM_002297442.1	THAPSDRAFT_bd1885	predicted protein	21254	58714	10319	19338	29792	38782	20389	7644	5902	9733	13335	19310	30566	30821	19685	1.4635	-1.045	-0.1455	0.4725	0.866	-0.065	-0.371	0.3275	0.803	1.3395	1.988	2.0115	1.372	-
748	XM_002290549.1	THAPSDRAFT_22630	Silaffin-like protein SFLP55 (Scheffel et al., 2011)	68342	84436	49746	69702	57224	63621	47844	17746	21960	20573	41310	49089	68277	89465	62151	0.3385	-0.3335	0.1225	-0.135	-0.0685	-0.2595	0.2175	0.166	1.143	1.391	1.8075	2.1145	1.5345	-
749	XM_002296769.1	THAPSDRAFT_10425	predicted protein	4172	6383	3132	2880	3218	3726	3724	2427	2474	5168	5586	6299	11230	10856	6362	0.597	-0.41	-0.542	-0.388	-0.161	-0.173	0.024	1.073	1.202	1.376	2.21	2.16	1.386	-
750	XM_002292257.1	THAPSDRAFT_8086	predicted protein	6647	7370	2150	3287	3406	5530	8166	2768	1998	2799	4832	11080	13424	9148	4148	0.1345	-1.6435	-1.045	-1	-0.2875	0.229	-0.491	-0.008	0.793	1.992	2.269	1.7215	0.571	-
751	XM_002288605.1	THAPSDRAFT_21584	predicted protein	11809	12802	4897	5184	6787	11424	10174	4447	4578	4187	5808	14452	20945	15701	7299	0.0565	-1.2835	-1.2035	-0.8285	-0.1075	-0.267	-0.031	-0.111	0.346	1.6335	2.1605	1.752	0.6815	-
752	XM_002288630.1	THAPSDRAFT_21606	predicted protein	11736	8340	4457	5650	7639	7899	6203	2020	2236	1678	4424	9146	10952	8445	4844	-0.508	-1.398	-1.057	-0.619	-0.572	-0.936	0.17	-0.251	1.153	2.202	2.462	2.087	1.285	-
753	XM_002295767.1	THAPS_6914	predicted protein	1685	1390	740	634	796	1991	819	810	1248	1185	1138	1717	2259	2221	2081	-0.301	-1.1875	-1.414	-1.082	0.2405	-1.0455	0.6375	0.557	0.504	1.095	1.493	1.469	1.3735	-
754	XM_002288390.1	THAPSDRAFT_3632	predicted protein	13716	10410	4682	6169	8004	10712	4470	2654	3398	3948	3674	6860	11012	8353	4440	-0.418	-1.551	-1.163	-0.781	-0.357	-1.62	0.369	0.577	0.485	1.385	2.069	1.671	0.759	-
755	XM_002288008.1	THAPSDRAFT_2890	predicted protein	2648	1668	952	1691	1520	5169	2648	638	1481	1005	990	2147	2778	3076	3038	-0.53	-1.262	-0.5445	-0.7125	0.8405	-0.1355	1.0475	0.6025	0.632	1.608	1.9785	2.0675	1.9935	-
756	XM_002294384.1	THAPSDRAFT_10740	predicted protein	186	157	106	113	94	308	187	93	91	96	122	163	218	347	490	-0.257	-0.817	-0.722	-0.9815	0.72	-0.0335	-0.031	0.046	0.3905	0.809	1.2235	1.898	2.3935	-
757	XM_002289981.1	THAPSDRAFT_4921	predicted protein	224	147	94	142	104	543	248	128	136	146	156	204	314	383	451	-0.607	-1.247	-0.685	-1.112	1.282	0.147	0.083	0.184	0.283	0.672	1.29	1.577	1.809	-
758	XM_002287545.1	THAPSDRAFT_3007	predicted protein	590	256	280	300	249	2042	470	192	468	300	226	286	413	1148	2108	-1.21	-1.076	-0.976	-1.244	1.795	-0.329	1.283	0.63	0.233	0.572	1.101	2.576	3.453	-
759	XM_002294919.1	THAPSDRAFT_264879	Hypothetical protein THAPSDRAFT_264879	204	95	80	90	97	738	184	104	151	128	106	118	202	442	662	-1.101	-1.358	-1.174	-1.102	1.858	-0.16	0.548	0.304	0.042	0.199	0.967	2.094	2.675	-
760	XM_002287681.1	THAPSDRAFT_32374	predicted protein	306	195	105	116	74	380	160	111	353	136	88	148	218	372	504	-0.313	-1.156	-1.052	-1.675	0.686	-0.593	1.661	0.317	-0.332	0.397	0.989	1.764	2.199	-
761	XM_002286938.1	THAPSDRAFT_20987	predicted protein	838	3274	200	196	588	1406	534	138	265	226	290	266	400	699	836	1.935	-2.069	-2.112	-0.518	0.744	-0.704	0.939	0.708	1.075	0.95	1.539	2.346	2.603	-
762	XM_002294163.1	THAPSDRAFT_264282	kinesin motor protein-like protein	319	430	102	102	182	1308	234	143	118	122	103	146	370	750	1062	0.423	-1.653	-1.65	-0.812	2.029	-0.485	-0.257	-0.206	-0.454	0.058	1.385	2.411	2.909	-
763	XM_002293535.1	THAPSDRAFT_9471	predicted protein	1571	2024	258	592	1006	4795	464	278	207	290	334	360	666	1263	2020	0.369	-2.605	-1.411	-0.639	1.614	-1.759	-0.419	0.062	0.271	0.382	1.267	2.191	2.868	-
764	XM_002290055.1	THAPSDRAFT_22579	predicted protein	14205	6467	20395	13708	5824	17501	16044	3719	10046	7134	4213	4397	5822	9340	12864	-1.137	0.515	-0.08	-1.327	0.298	0.175	1.566	1.071	0.315	0.372	0.778	1.463	1.925	-
765	XM_002296152.1	THAPS_23471	predicted protein	258	165	250	156	116	255	382	160	366	232	265	250	226	390	856	-0.65	-0.063	-0.727	-1.147	-0.02	0.487	1.207	0.545	0.741	0.653	0.513	1.295	2.431	-
766	XM_002288976.1	THAPSDRAFT_268546	phosphoenolpyruvate carboxylase (PEPC2)	8695	5436	22910	2718	4907	10736	8419	2570	3183	4194	3417	3212	5786	7692	8163	-0.679	1.396	-1.6975	-0.8345	0.309	-0.073	0.2835	0.694	0.401	0.3125	1.1485	1.5645	1.653	-
767	XM_002290816.1	THAPSDRAFT_22887	predicted protein	1157	1100	1800	806	712	744	279	136	220	134	132	183	360	386	460	-0.138	0.637	-0.521	-0.701	-0.636	-2.054	0.687	-0.023	-0.046	0.412	1.373	1.497	1.746	-
768	XM_002292145.1	THAPSDRAFT_7878	predicted protein	4102	2597	2315	2684	2671	2742	1140	735	982	948	843	1042	1276	1878	2374	-0.663	-0.825	-0.614	-0.621	-0.581	-1.899	0.418	0.363	0.196	0.504	0.794	1.353	1.692	-
769	XM_002294123.1	THAPSDRAFT_25088	predicted protein	7828	4060	7418	4617	2728	3346	2172	4030	5425	5945	4832	8396	7925	10636	8491	-0.937	-0.065	-0.761	-1.509	-1.216	-1.838	0.429	0.564	0.259	1.045	0.979	1.405	1.077	-
770	XM_002293094.1	THAPSDRAFT_29651	predicted protein	10778	6027	7765	6274	5738	6489	3372	7590	9227	10456	8100	10244	11168	14994	12992	-0.832	-0.466	-0.767	-0.897	-0.717	-1.658	0.268	0.411	0.094	0.404	0.553	0.974	0.771	-
771	XM_002290139.1	THAPSDRAFT_5237	predicted protein	351	262	202	212	154	344	197	109	147	154	204	216	277	341	452	-0.349	-0.4935	-0.4685	-0.7555	0.383	-0.493	0.398	0.387	0.679	0.769	1.0795	1.513	1.948	-
772	XM_002294106.1	THAPSDRAFT_10278	predicted protein	275	198	156	136	153	323	181	114	187	128	118	169	245	406	530	-0.281	-0.6265	-0.83	-0.683	0.43	-0.4385	0.7125	0.155	0.037	0.5665	1.104	1.834	2.219	-
773	XM_002291534.1	THAPSDRAFT_6408	predicted protein	276	228	129	185	113	228	154	104	112	116	94	132	227	297	436	-0.3295	-1.0615	-0.5385	-1.25	-0.2425	-0.815	0.118	0.1705	-0.1395	0.3515	1.1375	1.519	2.0625	-
774	XM_002290156.1	THAPSDRAFT_5270	predicted protein	3166	3696	1480	1387	2364	5036	1810	666	528	828	854	643	1676	2314	2485	0.225	-1.097	-1.193	-0.42	0.671	-0.806	-0.337	0.313	0.35	-0.052	1.33	1.792	1.898	-
775	XM_002297270.1	THAPSDRAFT_bd1792	predicted protein	5599	3778	3782	5987	7544	5848	1624	621	616	680	658	532	928	1338	1644	-0.57	-0.566	0.094	0.43	0.062	-1.786	0.035	0.173	0.129	-0.175	0.625	1.153	1.447	-
776	XM_002289083.1	THAPSDRAFT_4051	predicted protein	4452	3865	2636	3927	5050	5436	2186	1020	1138	1302	1134	916	1341	1916	2486	-0.204	-0.756	-0.183	0.182	0.287	-1.037	0.162	0.345	0.156	-0.154	0.394	0.914	1.283	-
777	XM_002292370.1	THAPSDRAFT_23931	predicted protein	7710	5946	4922	4862	6527	8964	2915	1707	1626	1670	1516	1772	2120	2981	3586	-0.378	-0.6515	-0.667	-0.241	0.218	-1.402	-0.075	-0.0315	-0.179	0.056	0.3075	0.7995	1.0725	-
778	XM_002295798.1	THAPS_6980	predicted protein	3086	2030	1540	2382	2782	3812	1344	556	600	774	358	333	812	1538	1858	-0.618	-1.003	-0.379	-0.15	0.297	-1.214	0.105	0.47	-0.635	-0.739	0.54	1.469	1.743	-
779	XM_002291286.1	THAPSDRAFT_17145	predicted protein	528	175	728	176	860	1284	566	280	917	363	250	358	445	721	826	-1.595	0.464	-1.588	0.702	1.283	0.075	1.716	0.378	-0.159	0.358	0.672	1.369	1.564	-
780	XM_002294343.1	THAPSDRAFT_17657	predicted protein	3093	260	3455	270	4820	2512	598	318	896	439	310	342	504	828	968	-2.402	-0.1465	-2.401	-0.035	0.528	-1.2015	1.523	0.4775	-0.097	0.141	0.7055	1.426	1.645	-
781	XM_002292372.1	THAPSDRAFT_23935	predicted protein	1969	4858	1611	1392	1831	1166	2365	671	2806	1861	1192	850	1154	1507	1459	1.2725	-0.275	-0.496	-0.1305	-0.7895	0.143	2.041	1.4405	0.8285	0.3685	0.7955	1.151	1.0945	-
782	XM_002297025.1	THAPSDRAFT_11211	predicted protein	742	1688	810	344	230	180	926	160	552	814	436	228	474	640	504	1.185	0.129	-1.111	-1.684	-2.043	0.321	1.778	2.335	1.437	0.495	1.53	1.98	1.632	-
783	XM_002293890.1	THAPSDRAFT_269764	predicted protein	1975	3362	1816	698	276	2182	1774	633	1398	759	430	569	1010	2471	3578	0.8545	-0.011	-1.3765	-2.731	0.2445	-0.086	1.137	0.264	-0.5535	-0.161	0.657	1.9445	2.4875	-
784	XM_002294985.1	THAPSDRAFT_14772	predicted protein	1705	4310	3154	1301	688	1305	1289	641	1778	1201	743	636	704	1043	1270	1.339	0.8825	-0.3875	-1.308	-0.447	-0.468	1.424	0.851	0.175	-0.0305	0.098	0.6355	0.9045	-
785	XM_002288245.1	THAPSDRAFT_270255	predicted protein	1378	1753	1564	634	642	1586	1088	580	1602	1008	484	462	404	704	1061	0.348	0.184	-1.127	-1.1	0.204	-0.339	1.473	0.767	-0.26	-0.323	-0.513	0.286	0.877	-
786	XM_002287026.1	THAPSDRAFT_1951	predicted protein	1082	2528	1299	606	378	731	706	306	414	434	256	238	490	767	1275	1.225	0.261	-0.839	-1.515	-0.573	-0.642	0.433	0.503	-0.261	-0.362	0.677	1.323	2.057	-
787	XM_002293451.1	THAPSDRAFT_9311	predicted protein	5962	6339	7829	3720	1516	3696	2832	866	767	1257	1024	643	1100	1681	1684	-0.0655	0.396	-0.7215	-1.992	-0.7325	-1.1745	-0.178	0.5525	0.3335	-0.3725	0.4095	0.988	0.9115	-
788	XM_002296812.1	THAPSDRAFT_25188	Unknown diatom specific protein	2118	879	1808	2719	2439	1170	2612	771	1046	1140	2832	3694	2975	2500	2538	-1.265	-0.227	0.3375	0.1855	-0.8765	0.294	0.421	0.578	1.8805	2.2625	1.9455	1.692	1.7005	-
789	XM_002297449.1	THAPSDRAFT_bd1879	Peptidase with PT-repeats	6291	3904	4471	6724	5475	3105	8063	2554	5656	4716	8904	9150	9083	7826	6264	-0.692	-0.492	0.095	-0.201	-1.018	0.345	1.149	0.886	1.805	1.844	1.83	1.617	1.297	-
790	XM_002293528.1	THAPSDRAFT_24657	Unknown diatom specific protein	4809	2960	4731	4764	3955	3327	4148	1268	1957	2568	4396	7690	5775	4480	3211	-0.74	-0.024	-0.019	-0.284	-0.532	-0.234	0.648	1.028	1.814	2.622	2.208	1.842	1.362	-
791	XM_002291529.1	THAPSDRAFT_6398	Unknown diatom specific protein	3106	1546	1860	3532	3986	2225	2444	816	1698	2110	2726	3253	3844	2912	2243	-1.013	-0.741	0.186	0.358	-0.481	-0.353	1.06	1.367	1.744	1.999	2.24	1.839	1.461	-
792	XM_002293797.1	THAPSDRAFT_37309	histone H2B	13228	6744	7288	10612	9262	5634	4309	1432	1952	1816	4086	6792	4236	4050	5664	-0.973	-0.86	-0.32	-0.514	-1.241	-1.618	0.448	0.341	1.514	2.245	1.547	1.501	1.984	-
793	XM_002296135.1	THAPS_6947	histone H2B	11154	5354	5890	8634	6866	4451	3409	1150	1644	1572	3412	5452	3212	3166	4242	-1.065	-0.922	-0.37	-0.7	-1.334	-1.714	0.518	0.445	1.571	2.244	1.469	1.462	1.885	-
794	XM_002289504.1	THAPSDRAFT_4879	Unknown diatom specific protein	2124	990	1568	1963	1388	1008	932	644	634	845	1896	3677	2908	2230	1548	-1.108	-0.441	-0.12	-0.616	-1.078	-1.208	-0.03	0.381	1.559	2.514	2.173	1.792	1.266	-
795	XM_002287499.1	THAPSDRAFT_261569	RNA binding protein	2142	866	1706	2164	1768	915	1183	384	785	827	1756	1666	1303	953	865	-1.287	-0.346	0.0165	-0.315	-1.233	-1.015	1.024	1.0365	2.1455	2.121	1.709	1.297	1.162	-
796	XM_002295261.1	THAPSDRAFT_12189	Unknown diatom specific protein	3499	1693	1782	3572	3344	982	1186	960	1268	1976	3604	2978	3850	2398	2086	-1.048	-0.978	0.029	-0.066	-1.836	-1.571	0.401	1.042	1.909	1.633	2.004	1.321	1.12	-
797	XM_002288180.1	THAPSDRAFT_21653	PS/PT-repeat protein	8185	5369	3741	5001	7458	5070	6200	2174	3476	4288	6828	7742	9370	6523	3936	-0.6085	-1.1255	-0.712	-0.1535	-0.701	-0.435	0.719	1.008	1.7045	1.8735	2.158	1.631	0.9	-
798	XM_002292285.1	THAPSDRAFT_8147	Unknown diatom specific protein	9118	5233	3263	5574	5450	4192	5106	2236	4000	5456	9656	12273	12707	7178	4134	-0.822	-1.482	-0.711	-0.742	-1.122	-0.837	0.842	1.288	2.113	2.458	2.51	1.686	0.89	-
799	XM_002291732.1	THAPSDRAFT_23734	Unknown diatom specific protein	10116	3242	3640	7706	9359	5382	6053	2708	3970	4210	10338	13194	10732	9766	10254	-1.651	-1.476	-0.408	-0.114	-0.914	-0.742	0.553	0.619	1.933	2.284	1.987	1.847	1.922	-
800	XM_002286377.1	THAPSDRAFT_268117	histone H2A	61719	19914	39319	75148	67689	28733	24515	8280	13810	8139	35913	80484	51471	47425	58714	-1.647	-0.65	0.285	0.1345	-1.118	-1.349	0.748	-0.0205	2.1195	3.2895	2.6405	2.526	2.8195	-
801	XM_002289921.1	THAPSDRAFT_4803	Unknown diatom specific protein	8080	1782	6647	9562	6999	4264	1886	1048	1013	1112	3505	7992	5398	4095	5010	-2.184	-0.282	0.242	-0.214	-0.945	-2.108	-0.055	0.049	1.744	2.932	2.365	1.968	2.255	-
802	XM_002286084.1	THAPSDRAFT_1243	DnaJ-domain protein	1626	536	939	1668	1148	456	398	258	399	415	1407	1915	1368	1015	1136	-1.608	-0.7905	0.0045	-0.5165	-1.8285	-2.009	0.608	0.6595	2.4045	2.8505	2.3585	1.923	2.0855	-
803	XM_002290820.1	THAPSDRAFT_34210	histone H2B	28550	8548	15442	22798	22410	9276	8277	2746	4200	3244	9348	19232	10714	9342	15418	-1.745	-0.887	-0.327	-0.35	-1.642	-1.794	0.613	0.236	1.767	2.796	1.946	1.766	2.485	-
804	XM_002293437.1	THAPSDRAFT_37197	RNA-binding protein of the pumilio family	639	134	792	663	270	182	368	87	148	169	453	424	322	372	442	-2.2515	0.308	0.046	-1.2445	-1.818	-0.8405	0.7715	0.963	2.3905	2.2965	1.896	2.106	2.3515	-
805	XM_002289106.1	THAPSDRAFT_4095	SET-domain protein	1176	214	736	1078	719	388	594	248	372	290	540	783	878	774	994	-2.485	-0.678	-0.128	-0.71	-1.601	-0.993	0.589	0.223	1.127	1.658	1.818	1.645	2.005	-
806	XM_002294750.1	THAPSDRAFT_11643	predicted protein	498	336	783	1196	698	193	408	198	332	184	1022	1306	486	397	568	-0.57	0.653	1.264	0.488	-1.375	-0.44	0.738	-0.111	2.363	2.718	1.28	0.996	1.515	-
807	XM_002289425.1	THAPSDRAFT_4729	Digalactosyldiacylglycerol synthase, family GT4	1638	1770	2468	3157	2286	400	797	530	784	456	2160	2418	913	757	1178	0.083	0.591	0.945	0.473	-2.05	-1.04	0.57	-0.21	2.027	2.194	0.791	0.52	1.157	-
808	XM_002292989.1	THAPSDRAFT_9101	predicted protein	1167	2181	1380	2624	1574	316	456	262	326	267	1288	1493	510	574	946	0.9	0.232	1.166	0.431	-1.921	-1.395	0.32	0.024	2.301	2.516	0.961	1.138	1.859	-
809	XM_002290362.1	THAPSDRAFT_22875	predicted acyltransferase-like protein	2434	2923	2256	2524	2222	1047	2014	491	852	548	2401	2540	1446	1366	2186	0.264	-0.117	0.051	-0.133	-1.217	-0.278	0.834	0.198	2.328	2.41	1.597	1.516	2.193	-
810	XM_002286366.1	THAPSDRAFT_1804	predicted anoctamin-8-like calcium-activated chloride channel	4397	4936	2851	5346	3188	741	3956	1388	2516	1141	5840	8091	3319	2036	3453	0.173	-0.621	0.283	-0.458	-2.568	-0.149	0.96	-0.187	2.176	2.644	1.36	0.656	1.417	-
811	XM_002289604.1	THAPSDRAFT_4170	Unknown protein	2252	1121	2812	3612	2666	1056	788	562	1576	674	2020	2938	1555	1346	1585	-1.007	0.323	0.684	0.244	-1.101	-1.512	1.488	0.265	1.848	2.39	1.471	1.251	1.497	-
812	XM_002293737.1	THAPSDRAFT_9874	Unknown diatom specific protein	2125	1478	2059	3147	2126	964	728	761	1493	888	2574	4256	2748	2564	2520	-0.5435	-0.056	0.569	-0.016	-1.173	-1.595	0.963	0.2135	1.751	2.4815	1.845	1.7495	1.7225	-
813	XM_002289330.1	THAPSDRAFT_262204	Nudix-hydrolase family protein	527	309	747	1151	783	283	210	178	148	155	620	1004	355	480	766	-0.79	0.499	1.126	0.563	-0.911	-1.343	-0.165	-0.112	1.895	2.595	1.093	1.531	2.205	-
814	XM_002294709.1	THAPSDRAFT_11559	Unknown protein	1517	821	1596	2840	1744	533	496	323	468	370	2836	3120	1088	1230	1656	-0.888	0.071	0.902	0.202	-1.542	-1.616	0.541	0.201	3.14	3.278	1.754	1.933	2.364	-
815	XM_002290154.1	THAPSDRAFT_5263	Unknown diatom specific protein	1265	413	1503	2082	1128	296	722	280	219	185	1772	3071	1128	536	962	-1.601	0.263	0.695	-0.1415	-2.0515	-0.795	-0.341	-0.5855	2.644	3.419	1.9945	0.922	1.7605	-
816	XM_002291936.1	THAPSDRAFT_23706	Membrane protein, putative	1425	496	1342	1734	1069	316	698	436	310	285	2330	3824	1903	758	1068	-1.523	-0.085	0.284	-0.414	-2.181	-1.035	-0.494	-0.614	2.421	3.13	2.128	0.795	1.285	-
817	XM_002296211.1	THAPS_7100	Condensin-2 complex subunit G2	2478	650	2569	3680	1880	314	1708	577	732	350	3476	5694	2114	1133	1808	-1.926	0.055	0.573	-0.398	-2.997	-0.615	0.352	-0.712	2.595	3.312	1.882	0.984	1.657	-
818	XM_002295851.1	THAPS_7092	DOMON domain protein	2855	774	2654	4120	2600	427	2028	836	795	300	5492	6356	2494	1700	2641	-1.887	-0.105	0.529	-0.135	-2.759	-0.521	-0.063	-1.479	2.725	2.935	1.585	1.024	1.668	-
819	XM_002296688.1	THAPSDRAFT_10434	Leucine-rich repeat protein, also silaffin-like motifs (SFLP24, Scheffel et al., 2011)	1408	324	1008	1752	1060	204	514	294	230	216	1658	2474	894	608	912	-2.119	-0.481	0.313	-0.407	-2.804	-1.543	-0.357	-0.451	2.494	3.067	1.589	1.046	1.63	-
820	XM_002292855.1	THAPSDRAFT_8522	Ribonucleoside-diphosphate reductase small chain	13778	6000	8866	14229	11048	3500	7990	3210	5128	2078	18082	26354	9482	7928	12726	-1.207	-0.634	0.05	-0.315	-2.003	-0.807	0.677	-0.626	2.494	3.038	1.561	1.304	1.988	-
821	XM_002295269.1	THAPSDRAFT_25917	CingulinY3 precursor (CinY3)	45026	7513	21982	56056	38308	13324	20788	9072	15788	5639	35079	60966	22224	20373	36009	-2.585	-1.034	0.316	-0.233	-1.761	-1.121	0.798	-0.69	1.951	2.744	1.292	1.167	1.988	-
822	XM_002288435.1	THAPSDRAFT_21892	Unknown diatom specific protein	2287	990	1902	2088	1026	1046	1104	434	333	242	1538	5162	2070	742	1136	-1.225	-0.264	-0.128	-1.153	-1.126	-1.056	-0.27	-0.736	1.936	3.678	2.366	0.881	1.499	-
823	XM_002296474.1	THAPSDRAFT_24282	FYVE and ankyrin repeat protein	988	302	1091	943	544	282	398	298	211	146	552	2658	1455	571	914	-1.704	0.151	-0.0775	-0.863	-1.8	-1.3205	-0.4805	-1.0135	0.9005	3.17	2.292	0.942	1.6055	-
824	XM_002296574.1	THAPSDRAFT_8829	Endonuclease I related protein	1215	335	1180	1286	638	336	403	320	156	140	1090	3813	1308	559	712	-1.864	-0.039	0.064	-0.926	-1.85	-1.592	-1.031	-1.188	1.765	3.57	2.018	0.802	1.15	-
825	XM_002289207.1	THAPSDRAFT_33979	Polo-like kinase	8702	1776	6734	8023	4790	2248	3426	1396	1298	554	7335	24485	8822	3018	5084	-2.298	-0.369	-0.118	-0.864	-1.958	-1.364	-0.084	-1.315	2.414	4.154	2.68	1.133	1.884	-
826	XM_002289823.1	THAPSDRAFT_4607	Unknown diatom specific protein	2214	322	1980	2174	1228	350	550	400	230	172	1966	4802	1882	872	1344	-2.781	-0.163	-0.038	-0.848	-2.677	-2.028	-0.798	-1.214	2.296	3.582	2.23	1.124	1.748	-
827	XM_002295262.1	THAPSDRAFT_12191	Unknown protein	10651	1747	10182	16542	9384	1446	6384	1652	2291	524	12801	25617	10303	5118	9190	-2.601	-0.0755	0.6155	-0.2155	-2.93	-0.781	0.5645	-1.538	3.052	4.0665	2.73	1.726	2.565	-
828	XM_002295292.1	THAPSDRAFT_25898	Silaffin-like protein SFLP84 (Scheffel et al., 2011))/Silica matrix protein SiMat2 (Kotzsch et al., 2016)	16188	1398	7501	22547	21572	3275	2678	2624	3238	1618	13036	23521	9974	8525	13828	-3.488	-1.135	0.3735	0.3635	-2.293	-2.6025	0.2295	-0.701	2.2565	3.0945	1.832	1.6265	2.308	-
829	XM_002295916.1	THAPS_7227	predicted protein	1498	1388	7454	3525	2984	1039	164	122	140	144	572	941	544	1061	1316	-0.1765	2.3235	1.2225	0.988	-0.574	-3.179	0.2095	0.2365	2.232	2.953	2.17	3.1245	3.432	-
830	XM_002296223.1	THAPS_7122	sig2-like protein	2184	1898	1291	1794	1336	704	1074	215	678	1256	2400	1891	2260	923	504	-0.215	-0.76	-0.283	-0.711	-1.632	-1.088	1.654	2.536	3.479	3.126	3.39	2.102	1.218	-
831	XM_002296224.1	THAPS_7123	predicted protein	1413	1382	799	977	746	594	434	208	738	1003	1739	1759	2143	1082	542	-0.082	-0.824	-0.532	-0.922	-1.252	-1.709	1.834	2.277	3.069	3.087	3.372	2.385	1.389	-
832	XM_002289170.1	THAPSDRAFT_4229	predicted protein	688	798	500	573	490	207	214	130	290	534	882	1000	1513	900	405	0.197	-0.456	-0.262	-0.495	-1.74	-1.679	1.147	2.031	2.759	2.942	3.538	2.788	1.631	-
833	XM_002294113.1	THAPSDRAFT_25075	CingulinW2 precursor (CinW2)	26067	39580	16410	18426	14074	6947	6446	2920	5782	10573	22079	34303	31866	20241	10204	0.565	-0.659	-0.4915	-0.9415	-2.001	-2.0215	0.9765	1.8775	2.942	3.583	3.4745	2.789	1.7945	-
834	XM_002293387.1	THAPSDRAFT_264048	proline rich protein kinase like protein	1100	964	331	511	470	364	702	214	257	536	1966	1680	1617	977	405	-0.283	-1.736	-1.116	-1.225	-1.622	-0.688	0.27	1.304	3.197	2.977	2.914	2.196	0.919	-
835	XM_002293276.1	THAPSDRAFT_24597	PT-repeat protein with Silaffin-like motifs (SFLP70, Scheffel et al., 2011)	13696	9128	9736	13104	10340	4092	8790	3409	5764	7300	16096	28442	29016	18857	10450	-0.597	-0.491	-0.064	-0.405	-1.741	-0.64	0.758	1.098	2.238	3.06	3.087	2.467	1.616	-
836	XM_002288654.1	THAPSDRAFT_3176	Unknown diatom specific protein	5120	2780	2877	3541	2812	2092	3442	904	1872	1446	4688	6950	5597	3762	2688	-0.897	-0.831	-0.53	-0.863	-1.297	-0.577	1.169	0.794	2.496	3.061	2.754	2.179	1.692	-
837	XM_002293321.1	THAPSDRAFT_9424	Unknown diatom specific protein	1634	1037	732	1389	1622	727	928	458	1490	755	2452	3244	3461	2110	1490	-0.66	-1.161	-0.234	-0.016	-1.17	-0.816	1.697	0.72	2.419	2.812	2.913	2.198	1.698	-
838	XM_002289250.1	THAPSDRAFT_4385	Unknown protein	12001	8294	4632	4496	5174	4200	7482	1459	4814	3092	7712	15496	15920	11088	4460	-0.54	-1.373	-1.42	-1.214	-1.521	-0.716	1.739	1.089	2.419	3.421	3.462	2.944	1.629	-
839	XM_002294543.1	THAPSDRAFT_11500	Ankyrin-repeat family protein	1500	851	621	709	591	1191	706	248	408	334	1198	2191	1942	1403	1000	-0.817	-1.272	-1.112	-1.346	-0.334	-1.116	0.715	0.421	2.27	3.141	2.967	2.497	2.01	-
840	XM_002293575.1	THAPSDRAFT_9555	SCP-domain protein	1182	874	356	691	311	350	185	145	323	601	872	650	783	457	276	-0.476	-1.7225	-0.7965	-1.9255	-1.764	-2.6495	1.136	2.035	2.566	2.145	2.405	1.624	0.9145	-
841	XM_002288502.1	THAPSDRAFT_3861	PT-repeat protein	1202	808	377	613	408	310	270	203	488	922	1356	686	1053	624	308	-0.57	-1.669	-0.986	-1.552	-1.949	-2.163	1.264	2.129	2.74	1.751	2.344	1.618	0.589	-
842	XM_002294183.1	THAPSDRAFT_37710	Protein phosphatase	2564	2011	899	1308	852	761	481	333	731	1158	2071	2303	2201	1289	582	-0.3505	-1.4825	-0.9895	-1.5785	-1.7515	-2.3785	1.0955	1.7455	2.561	2.726	2.6305	1.8685	0.7535	-
843	XM_002287924.1	THAPSDRAFT_21414	Unknown protein	11008	7867	3214	4910	3025	3764	4350	2214	3420	5847	11512	13265	12621	6586	3008	-0.502	-1.779	-1.1955	-1.8665	-1.582	-1.3235	0.596	1.3725	2.3445	2.5565	2.482	1.542	0.412	-
844	XM_002292324.1	THAPSDRAFT_8217	Silaffin-like protein SFLP14 (Scheffel et al., 2011)	1331	955	400	512	383	476	267	231	239	604	1124	919	1268	622	298	-0.495	-1.7335	-1.379	-1.799	-1.4865	-2.336	0.064	1.3905	2.299	1.9995	2.468	1.445	0.378	-
845	XM_002295922.1	THAPS_23597	Unknown diatom specific protein	2384	1112	1165	1896	1507	757	612	253	241	516	1696	1254	1105	1118	1053	-1.107	-1.037	-0.335	-0.667	-1.662	-1.963	-0.056	1.036	2.758	2.322	2.14	2.157	2.07	-
846	XM_002294372.1	THAPSDRAFT_10722	Lipase	2840	1058	1886	2183	969	450	460	366	508	836	1827	3713	3068	1280	962	-1.443	-0.592	-0.391	-1.551	-2.66	-2.633	0.487	1.204	2.332	3.355	3.08	1.819	1.407	-
847	XM_002294064.1	THAPSDRAFT_10181	Unknown diatom specific protein	3677	912	2245	2489	1692	545	764	731	767	1154	4063	6668	4323	1755	1489	-1.945	-0.698	-0.5735	-1.079	-2.6715	-2.2205	0.0515	0.6155	2.4485	3.0815	2.4785	1.196	0.9395	-
848	XM_002294620.1	THAPSDRAFT_11641	Peptidase M36 family protein	1467	1354	581	713	554	340	220	148	180	414	1022	1009	1639	1006	516	-0.134	-1.342	-1.034	-1.416	-2.0895	-2.7495	0.2655	1.4555	2.7415	2.75	3.422	2.7215	1.764	-
849	XM_002287040.1	THAPSDRAFT_1976	Unknown diatom specific protein	1067	664	374	536	314	274	110	135	191	424	934	868	1012	562	333	-0.712	-1.511	-1.021	-1.786	-1.961	-3.28	0.573	1.725	2.866	2.756	2.981	2.129	1.376	-
850	XM_002288662.1	THAPSDRAFT_21636	Endonuclease I related protein	2370	1135	697	910	735	292	499	209	264	621	1679	2346	2162	1138	526	-1.0885	-1.7685	-1.399	-1.691	-3.0255	-2.2865	0.339	1.5495	3.0085	3.5	3.379	2.4495	1.338	-
851	XM_002288164.1	THAPSDRAFT_3192	Dehydrogenase/reductase SDR family 7-like protein	1950	964	590	760	714	264	204	192	181	394	1047	1560	1766	990	492	-1.09	-1.724	-1.362	-1.451	-2.882	-3.292	-0.086	1.038	2.443	3.019	3.198	2.365	1.356	-
852	XM_002294681.1	THAPSDRAFT_11499	Unknown diatom specific protein	1568	846	607	663	524	350	330	177	198	248	1234	2384	2640	1416	544	-0.896	-1.343	-1.243	-1.564	-2.144	-2.2115	0.1615	0.49	2.7945	3.7165	3.86	2.968	1.591	-
853	XM_002289772.1	THAPSDRAFT_4495	Unknown diatom specific protein	3804	1830	1085	1552	1601	1616	712	486	326	804	2528	4650	4448	3024	1180	-1.074	-1.812	-1.306	-1.249	-1.24	-2.428	-0.563	0.731	2.395	3.272	3.201	2.65	1.294	-
854	XM_002289462.1	THAPSDRAFT_4796	predicted protein	2494	1213	1186	1792	1703	1476	617	314	1030	1445	1976	1678	2502	2197	1810	-0.9285	-0.9215	-0.363	-0.402	-0.688	-1.843	1.627	2.021	2.57	2.3265	2.843	2.704	2.4555	-
855	XM_002290541.1	THAPSDRAFT_5167	predicted protein	1395	878	1492	1588	1292	986	284	240	468	654	699	910	1064	1298	1186	-0.699	0.094	0.185	-0.111	-0.503	-2.306	0.986	1.469	1.565	1.945	2.171	2.458	2.324	-
856	XM_002290550.1	THAPSDRAFT_22631	predicted protein	3908	3536	3646	3108	2531	1451	2157	669	1233	1615	1901	3072	5463	5644	3665	-0.1565	-0.1115	-0.3945	-0.675	-1.418	-0.8605	0.876	1.294	1.517	2.214	3.0265	3.0765	2.4345	-
857	XM_002287820.1	THAPSDRAFT_21306	Putative ethylbenzene dehydrogenase	12903	8188	6478	7404	10070	15516	7134	2574	2062	4108	8677	19797	29471	29297	14306	-0.938	-0.995	-0.809	-0.362	0.266	-0.858	-0.319	0.674	1.753	2.936	3.511	3.501	2.466	-
858	XM_002288109.1	THAPSDRAFT_21595	predicted protein	71212	42595	39557	40870	40902	44032	16662	5374	6172	7546	13708	31459	69986	89638	65450	-0.736	-0.842	-0.793	-0.793	-0.686	-2.089	0.201	0.488	1.354	2.552	3.698	4.062	3.602	-
859	XM_002289086.1	THAPSDRAFT_22064	Contains TpRCR domain (Davis and Palenik, 2008)	54550	39374	26669	15416	9248	15731	8716	3004	15798	11062	7507	7370	13882	19492	11642	-0.467	-1.029	-1.819	-2.558	-1.812	-2.648	2.543	1.983	1.463	1.415	2.365	2.865	2.117	-
860	XM_002293439.1	THAPSDRAFT_24575	membrane guanylyl cyclase	16826	19444	10632	5744	2998	3596	2534	1044	3240	3018	2332	3182	6810	6082	3395	0.209	-0.647	-1.55	-2.519	-2.27	-2.724	1.621	1.492	1.151	1.588	2.701	2.541	1.698	-
861	XM_002293438.1	THAPSDRAFT_9284	predicted protein	16547	12956	10160	5354	2948	3751	2717	1152	3051	2976	2154	3024	6392	5883	12066	-0.377	-0.69	-1.633	-2.495	-2.179	-2.599	1.385	1.36	0.901	1.376	2.475	2.359	2.856	-
862	XM_002291200.1	THAPSDRAFT_23295	predicted protein	4685	908	3628	5002	1946	527	2990	502	1643	2809	4561	2774	2375	1663	1276	-2.349	-0.3805	0.0825	-1.2615	-3.135	-0.6805	1.723	2.505	3.206	2.483	2.261	1.751	1.363	-
863	XM_002295203.1	THAPSDRAFT_13485	xanthine uracil permease	2426	1496	702	578	396	397	1050	390	592	1746	2921	1172	1667	1805	1049	-0.698	-1.8035	-2.0955	-2.644	-2.623	-1.3715	0.602	2.1385	2.9075	1.581	2.099	2.208	1.4215	-
864	XM_002295479.1	THAPS_264486	integrin domain-containing protein	2436	1177	865	1334	1165	996	508	404	1143	1894	2778	1380	2392	1397	718	-1.078	-1.4445	-0.843	-1.0235	-1.308	-2.2945	1.4335	2.1695	2.744	1.7225	2.5115	1.74	0.772	-
865	XM_002295585.1	THAPS_10984	predicted protein	1512	596	780	824	808	586	228	394	1433	1905	2052	1060	2013	1037	504	-1.342	-0.954	-0.876	-0.903	-1.367	-2.729	1.867	2.273	2.384	1.426	2.357	1.401	0.359	-
866	XM_002292948.1	THAPSDRAFT_9014	predicted protein	2810	1315	1134	1062	1704	1176	640	884	1667	2106	4090	1611	3584	1858	1019	-1.106	-1.31	-1.421	-0.723	-1.264	-2.151	1.044	1.347	2.334	0.992	2.144	1.197	0.333	-
867	XM_002289403.1	THAPSDRAFT_262249	hypothetical protein THAPSDRAFT_262249	3165	1440	1349	1750	1924	1190	648	706	1945	2486	2860	1374	3005	1274	853	-1.114	-1.225	-0.855	-0.7095	-1.4105	-2.28	1.4535	1.806	2.007	0.9575	2.0755	0.847	0.2665	-
868	XM_002295928.1	THAPS_23603	predicted protein	5227	1779	1804	3816	3522	1722	1026	1408	3418	4345	5750	3302	7282	2987	1993	-1.883	-1.536	-0.455	-0.567	-1.5975	-2.3445	1.2775	1.6195	2.0215	1.2275	2.355	1.077	0.493	-
869	XM_002288388.1	THAPSDRAFT_3629	predicted protein	2151	612	906	934	1271	598	720	579	2115	2356	2477	1188	2414	1076	711	-1.9305	-1.209	-1.16	-0.7405	-1.817	-1.637	1.8125	1.98	2.0435	1.0025	1.99	0.8435	0.246	-
870	XM_002286429.1	THAPSDRAFT_1937	predicted protein	6880	5964	1838	5241	4049	1882	1517	739	2135	2578	2696	1436	2182	1444	918	-0.2445	-1.934	-0.408	-0.7685	-1.904	-2.176	1.525	1.8035	1.8735	0.969	1.5465	0.96	0.2955	-
871	XM_002296935.1	THAPSDRAFT_11231	predicted protein	1680	817	567	811	1210	392	449	501	1018	1886	3062	1130	2859	1330	844	-1.049	-1.567	-1.06	-0.472	-2.105	-1.906	1.025	1.915	2.613	1.175	2.513	1.407	0.754	-
872	XM_002292904.1	THAPSDRAFT_8927	Silaffin-like protein SFLP20 (Scheffel et al., 2011)	1911	691	768	1065	1618	406	378	592	762	1400	2965	819	2503	998	716	-1.4445	-1.2975	-0.831	-0.211	-2.199	-2.3115	0.354	1.2145	2.3135	0.4665	2.07	0.7505	0.258	-
873	XM_002294880.1	THAPSDRAFT_264854	dual-specificity tyrosine-phosphorylation regulated kinase 1a-like protein	4376	2806	1756	4124	1994	480	502	421	1124	1138	1350	1594	2388	1128	1066	-0.643	-1.332	-0.086	-1.134	-3.193	-3.147	1.417	1.434	1.674	1.904	2.501	1.42	1.341	-
874	XM_002295949.1	THAPS_23623	Unknown diatom specific protein	6358	3260	4336	4635	5478	1344	536	611	532	1552	1644	2130	1758	1251	546	-0.936	-0.524	-0.428	-0.188	-2.275	-3.65	-0.177	1.367	1.452	1.809	1.537	1.052	-0.141	-
875	XM_002293247.1	THAPSDRAFT_24569	SiMat7-like protein	22223	5081	5652	14550	8068	2690	1932	1562	2086	3233	6580	5592	12164	6942	4360	-2.139	-1.98	-0.636	-1.472	-3.057	-3.526	0.411	0.972	2.073	1.841	2.96	2.153	1.482	-
876	XM_002285992.1	THAPSDRAFT_1053	predicted protein	1072	224	478	548	334	115	105	84	81	86	149	246	482	246	200	-2.262	-1.173	-0.985	-1.681	-3.222	-3.365	-0.041	0.039	0.839	1.55	2.52	1.557	1.264	-
877	XM_002289911.1	THAPSDRAFT_4783	predicted protein	9296	31358	4816	10507	19979	25806	4468	2563	2296	3151	4982	4036	6522	8564	6011	1.748	-0.953	0.133	1.1065	1.475	-1.0405	-0.149	0.302	0.958	0.665	1.3455	1.7495	1.23	-
878	XM_002286962.1	THAPSDRAFT_16507	hypothetical protein THAPSDRAFT_16507	972	1959	612	1112	2130	3196	485	343	275	394	459	550	699	852	1022	0.9995	-0.677	0.189	1.1135	1.72	-0.9935	-0.324	0.191	0.418	0.6895	1.023	1.306	1.576	-
879	XM_002287570.1	THAPSDRAFT_3065	predicted protein	307	1186	82	282	742	966	88	76	70	86	86	99	143	207	162	1.96	-1.884	-0.293	1.251	1.662	-1.79	-0.136	0.184	0.181	0.383	0.91	1.444	1.088	-
880	XM_002288338.1	THAPSDRAFT_261827	hypothetical protein THAPSDRAFT_261827	2676	3877	702	2966	5388	8194	690	682	450	657	924	1072	1695	1846	1412	0.528	-1.949	0.119	1.002	1.615	-1.988	-0.601	-0.055	0.438	0.651	1.313	1.436	1.049	-
881	XM_002288974.1	THAPSDRAFT_21948	predicted protein	20307	33187	1945	10915	56938	110258	7259	4580	3878	5995	7159	8235	15569	23690	18152	0.7135	-3.384	-0.9185	1.479	2.433	-1.5245	-0.2555	0.378	0.639	0.838	1.77	2.3755	1.9735	-
882	XM_002291717.1	THAPSDRAFT_263371	histidine triad-like protein	1561	1398	320	1004	3404	7245	488	532	688	645	379	582	1317	2216	1780	-0.1645	-2.286	-0.638	1.1315	2.22	-1.71	0.3745	0.278	-0.4865	0.132	1.312	2.0625	1.7465	-
883	XM_002292239.1	THAPSDRAFT_8055	hypothetical protein THAPSDRAFT_8055	2606	2900	591	5795	15819	12426	532	406	372	462	386	659	1113	1435	1012	0.1405	-2.1895	1.0995	2.584	2.2355	-2.3525	-0.117	0.1855	-0.064	0.7035	1.45	1.8355	1.316	X
884	XM_002296593.1	THAPSDRAFT_24386	predicted protein	7383	5715	1529	8100	11398	9324	1324	1153	992	1498	1763	2505	2779	3095	2081	-0.3845	-2.379	0.0985	0.615	0.3355	-2.5085	-0.2155	0.3755	0.612	1.118	1.269	1.4245	0.8515	-
885	XM_002286006.1	THAPSDRAFT_1075	predicted protein	2357	1044	1214	2332	2465	2820	346	329	382	410	412	534	460	600	505	-1.176	-0.9655	-0.0285	0.058	0.2595	-2.775	0.2135	0.298	0.322	0.697	0.4755	0.866	0.6165	-
886	XM_002291237.1	THAPSDRAFT_6605	predicted protein	865	3319	292	516	1219	1245	269	212	178	276	164	180	249	333	288	1.868	-1.578	-0.7875	0.4865	0.5255	-1.6775	-0.255	0.2365	-0.3765	-0.23	0.235	0.6525	0.439	X
887	XM_002287582.1	THAPSDRAFT_261184	low molecular weight heat shock protein	1578	6128	648	716	2362	3308	392	350	190	286	360	318	393	544	504	1.943	-1.29	-1.173	0.552	1.068	-2.042	-0.863	-0.278	0.06	-0.122	0.187	0.654	0.545	-
888	XM_002296674.1	THAPSDRAFT_269868	oxidoreductase	1825	4958	511	773	1916	2028	654	470	248	328	320	306	481	671	626	1.437	-1.843	-1.243	0.05	0.152	-1.629	-0.925	-0.521	-0.561	-0.624	0.03	0.511	0.412	X
889	XM_002292403.1	THAPSDRAFT_7977	predicted protein	1682	1091	273	1534	8014	7861	1802	1625	1816	3031	4717	4278	4160	3024	1743	-0.527	-2.516	-0.168	2.204	2.2235	0.108	0.057	0.7995	1.4095	1.328	1.236	0.7775	-0.0065	-
890	XM_002286284.1	THAPSDRAFT_1638	predicted protein	8920	3621	484	2893	12559	10669	2137	1602	2953	3854	2650	1913	3010	2962	1593	-1.307	-4.215	-1.6815	0.471	0.256	-2.093	0.983	1.344	0.8175	0.353	0.9975	0.9845	0.092	-
891	XM_002288095.1	THAPSDRAFT_3064	Unknown diatom specific protein	9266	18906	1000	6497	8878	12882	464	330	346	612	522	1042	2342	2878	2051	1.008	-3.259	-0.596	-0.07	0.475	-4.343	0.067	0.892	0.657	1.653	2.826	3.123	2.633	-
892	XM_002290057.1	THAPSDRAFT_5094	predicted protein	3532	8470	240	2735	15550	20271	638	416	260	525	430	464	1460	2910	1766	0.795	-3.888	-0.504	2.097	2.517	-2.467	-0.678	0.338	0.05	0.153	1.803	2.798	2.074	-
893	XM_002290915.1	THAPSDRAFT_28496	S-adenosyl-L-homocysteine hydrolase	63739	4784	8352	50267	70764	201506	117806	17849	8487	9744	42722	107484	83294	93199	110675	-3.735	-2.934	-0.347	0.14	1.658	0.867	-1.066	-0.884	1.264	2.592	2.229	2.39	2.639	-
894	XM_002291306.1	THAPSDRAFT_5954	S-adenosyl-L-homocysteine hydrolase	46908	3175	5872	35586	54344	145646	99260	16683	6008	7775	29355	78998	58872	67382	84853	-3.881	-3.007	-0.413	0.194	1.638	1.052	-1.467	-1.095	0.821	2.247	1.826	2.021	2.354	-
895	XM_002292425.1	THAPSDRAFT_644	adenosine kinase	7055	506	1430	4542	8518	23020	7680	2372	1574	1499	5634	12443	7942	8192	10319	-3.801	-2.311	-0.635	0.235	1.706	0.085	-0.589	-0.664	1.247	2.392	1.745	1.789	2.122	-
896	XM_002288033.1	THAPSDRAFT_27273	methylenetetrahydrofolate reductase	5440	770	2582	5058	6216	15516	14028	3686	1392	1180	6394	12444	7376	9376	12404	-2.82	-1.083	-0.115	0.16	1.513	1.33	-1.406	-1.643	0.794	1.747	0.997	1.348	1.751	-
897	XM_002290495.1	THAPSDRAFT_22565	hypothetical protein THAPSDRAFT_22565	31759	2851	16482	49382	49352	149308	27921	11254	9336	13141	14286	17748	41283	77228	91960	-3.477	-0.944	0.637	0.637	2.227	-0.185	-0.273	0.196	0.352	0.661	1.882	2.784	3.036	-
898	XM_002293084.1	THAPSDRAFT_693	5-methyltretrahydrofolate-homocysteine s-methyltransferase	31369	4210	10482	26286	28916	56068	36084	9765	12918	10228	15790	31918	25603	27394	29495	-2.898	-1.586	-0.256	-0.137	0.836	0.2	0.518	0.178	0.806	1.819	1.506	1.605	1.711	-
899	XM_002288167.1	THAPSDRAFT_21640	predicted protein	8733	1145	4725	6750	9042	38233	8650	6060	7377	8202	8693	6218	13562	15398	17155	-2.8745	-0.8785	-0.385	-0.001	2.1605	0.0375	0.1525	0.3675	0.427	-0.0505	1.031	1.2255	1.3915	-
900	XM_002290644.1	THAPSDRAFT_262506	Hypothetical protein THAPSDRAFT_262506	6154	1128	2601	8268	19150	36476	4502	2888	2836	2518	2028	2614	7130	16610	13922	-2.439	-1.244	0.433	1.647	2.577	-0.442	0.006	-0.174	-0.479	-0.111	1.334	2.557	2.302	-
901	XM_002286086.1	THAPSDRAFT_267987	cysteine synthase (CYS2)	30331	7868	7714	40428	81018	120288	24193	11156	6792	7158	5996	8899	24263	37412	34134	-1.927	-1.999	0.421	1.4415	1.983	-0.321	-0.6305	-0.6035	-0.8135	-0.246	1.1465	1.819	1.687	-
902	XM_002286202.1	THAPSDRAFT_1456	hypothetical protein THAPSDRAFT_1456	4518	1666	752	3860	12399	38974	3362	2256	1175	1474	1314	2431	4400	9958	15316	-1.441	-2.59	-0.226	1.455	3.107	-0.428	-0.942	-0.615	-0.777	0.111	0.966	2.145	2.764	X
903	XM_002290957.1	THAPSDRAFT_40958	triose-phosphate isomerase (TPI2)	7682	1703	2694	5773	7868	41062	10158	3192	2440	3182	2694	3344	9162	16121	17944	-2.171	-1.541	-0.443	0.016	2.421	0.373	-0.39	-0.006	-0.245	0.065	1.522	2.337	2.49	-
904	XM_002294502.1	THAPSDRAFT_11411	precursor of synthase	3389	464	1042	2072	6478	39204	3808	2894	1540	2110	2004	3566	6697	13218	14038	-3.106	-1.696	-0.702	0.942	3.538	0.17	-0.909	-0.457	-0.536	0.281	1.211	2.189	2.273	-
905	XM_002290840.1	THAPSDRAFT_268965	aconitase hydratase 2	23596	7104	6390	19396	30430	66498	26352	11338	10674	13634	15172	13998	27542	32480	30372	-1.734	-1.884	-0.283	0.364	1.495	0.154	-0.087	0.266	0.42	0.303	1.278	1.518	1.418	-
906	XM_002289410.1	THAPSDRAFT_411	precursor of synthetase	7874	2562	1751	6444	11504	28868	4752	3272	1998	2702	2986	5059	10162	13142	14366	-1.618	-2.171	-0.287	0.549	1.877	-0.727	-0.71	-0.278	-0.131	0.63	1.634	2.008	2.134	-
907	XM_002292672.1	THAPSDRAFT_8524	hypothetical protein THAPSDRAFT_8524	35102	8412	3546	33958	75103	75108	18176	11732	8008	8486	8449	11832	22856	34486	34120	-2.0625	-3.3165	-0.051	1.093	1.0925	-0.977	-0.544	-0.469	-0.45	0.031	0.9875	1.5785	1.562	X
908	XM_002295238.1	THAPSDRAFT_270138	Glutamine synthase (GLNN)	65860	1790	6719	60284	51854	217282	26096	9742	13799	33292	43148	46053	82164	124551	145310	-5.198	-3.292	-0.125	-0.343	1.724	-1.354	0.502	1.772	2.141	2.234	3.076	3.677	3.889	-
909	XM_002293089.1	THAPSDRAFT_8942	PT-repeat protein	1970	1436	924	790	728	710	846	987	485	378	418	1808	3506	2822	1544	-0.474	-1.091	-1.332	-1.441	-1.471	-1.267	-1.023	-1.383	-1.235	0.875	1.83	1.517	0.64	-
910	XM_002289577.1	THAPSDRAFT_4117	Unknown diatom specific protein	2646	1108	1017	856	456	540	660	268	192	164	273	1893	871	304	492	-1.242	-1.366	-1.616	-2.521	-2.278	-2.191	-0.486	-0.709	0.026	2.824	1.681	0.183	0.87	-
911	XM_002286576.1	THAPSDRAFT_1051	Glutathione S-transferase	813	166	729	420	158	114	190	144	136	143	151	436	388	244	281	-2.2725	-0.1575	-0.945	-2.3445	-2.807	-2.092	-0.087	-0.017	0.071	1.5705	1.419	0.747	0.9425	-
912	XM_002295302.1	THAPSDRAFT_12182	PT-repeat protein with silaffin-like motifs (SFLP42, Scheffel et al., 2011)	1124	218	1703	1233	427	188	177	264	222	212	248	790	717	393	401	-2.365	0.6	0.131	-1.395	-2.573	-2.666	-0.249	-0.35	-0.087	1.581	1.443	0.575	0.604	-
913	XM_002288688.1	THAPSDRAFT_3243	Unknown diatom specific protein	1063	208	625	1270	533	168	154	171	133	143	119	702	579	249	273	-2.3325	-0.7685	0.268	-1.01	-2.64	-2.8215	-0.3795	-0.277	-0.551	1.992	1.7115	0.5235	0.639	-
914	XM_002295265.1	THAPSDRAFT_12197	PT-repeat protein	1558	280	1128	1280	528	186	318	324	292	216	273	1026	1023	487	428	-2.482	-0.463	-0.298	-1.559	-3.062	-2.306	-0.144	-0.581	-0.237	1.672	1.667	0.597	0.412	-
915	XM_002295309.1	THAPSDRAFT_12193	PT-repeat protein with cingulin/silaffin-like KXXK motif	550	140	486	600	294	140	118	120	98	91	134	480	420	182	220	-1.969	-0.18	0.112	-0.907	-1.979	-2.228	-0.265	-0.366	0.186	2.024	1.829	0.629	0.902	-
916	XM_002288456.1	THAPSDRAFT_3765	Unknown hypothetical protein	522	212	415	432	214	180	136	131	102	112	102	636	388	196	230	-1.582	-0.33	-0.272	-1.289	-1.531	-1.95	-0.313	-0.204	-0.298	2.337	1.629	0.643	0.866	-
917	XM_002294111.1	THAPSDRAFT_10286	Unknown diatom specific protein	491	129	858	568	282	139	139	275	106	198	256	1212	606	213	242	-1.934	0.765	0.22	-0.798	-1.811	-1.821	-1.163	-0.49	0.101	2.346	1.348	-0.163	0.023	-
918	XM_002296170.1	THAPS_7024	Phospholipase D	615	249	660	875	272	188	135	276	119	182	170	1186	650	239	289	-1.462	0.096	0.5	-1.175	-1.708	-2.188	-1.163	-0.622	-0.64	2.164	1.296	-0.147	0.08	-
919	XM_002289871.1	THAPSDRAFT_4705	Unknown diatom specific protein	806	142	1068	954	507	274	166	377	164	150	218	1752	978	322	380	-2.4755	0.422	0.2245	-0.6535	-1.53	-2.2565	-0.8865	-1.003	-0.493	2.532	1.6745	0.0875	0.314	-
920	XM_002294638.1	THAPSDRAFT_11420	Unknown diatom specific protein	546	168	556	661	320	174	166	250	169	202	221	1246	808	268	255	-1.692	0.03	0.273	-0.77	-1.64	-1.712	-0.568	-0.31	-0.186	2.313	1.688	0.094	0.025	-
921	XM_002294158.1	THAPSDRAFT_10083	SMC-domain protein	1206	438	1210	1156	682	449	327	425	237	229	393	3052	1448	440	488	-1.499	0.005	-0.076	-0.824	-1.425	-1.883	-0.843	-0.898	-0.116	2.843	1.769	0.052	0.197	-
922	XM_002287014.1	THAPSDRAFT_21058	Ankyrin repeat protein	46162	7495	21836	54608	37731	21850	33394	20658	15980	11348	10524	65498	51741	22116	23469	-2.597	-1.1245	0.364	-0.5365	-1.281	-1.169	-0.682	-1.272	-1.1615	1.479	1.018	-0.1535	-0.0775	-
923	XM_002297379.1	THAPSDRAFT_bd856	SiMat7-like protein	4409	573	2644	4912	1472	692	1124	1942	624	700	829	5554	3452	1534	1408	-2.951	-0.737	0.116	-1.584	-2.673	-1.98	-1.639	-1.489	-1.229	1.512	0.81	-0.34	-0.465	-
924	XM_002286022.1	THAPSDRAFT_20670	SiMat7-like protein	19216	1424	16286	19062	9820	8394	11518	5942	3020	2980	6566	46286	24242	7811	8264	-3.753	-0.252	-0.033	-0.975	-1.195	-0.748	-0.978	-1.067	0.142	2.96	2.008	0.391	0.475	-
925	XM_002290829.1	THAPSDRAFT_268958	SiMat7-like protein	66746	6320	43782	64266	42410	33207	30264	24812	13401	11054	18897	107709	65687	29724	31378	-3.403	-0.608	-0.065	-0.654	-1.008	-1.141	-0.894	-1.169	-0.391	2.088	1.386	0.262	0.335	-
926	XM_002291140.1	THAPSDRAFT_23225	Unknown diatom specific protein	116465	10304	54832	95686	56642	41027	56968	27695	34140	20554	21780	137314	91769	42711	46584	-3.508	-1.09	-0.283	-1.038	-1.502	-1.028	0.31	-0.425	-0.338	2.306	1.733	0.633	0.756	-
927	XM_002286291.1	THAPSDRAFT_20931	SiMat7-like protein	63614	7714	38268	58972	34815	15334	25510	19292	12234	10684	19513	103772	65421	25392	27476	-3.1235	-0.7145	-0.118	-0.883	-2.091	-1.3405	-0.7085	-0.8475	-0.0065	2.432	1.7995	0.404	0.4995	-
928	XM_002297389.1	THAPSDRAFT_bd1852	SiMat7-like protein	106854	12645	62470	102086	52819	24156	32430	28139	19018	16091	17070	134834	97161	40820	46682	-3.084	-0.78	-0.067	-1.016	-2.146	-1.731	-0.562	-0.806	-0.718	2.257	1.791	0.541	0.733	-
929	XM_002293085.1	THAPSDRAFT_36911	Rhomboid family protein	1188	180	1198	988	402	196	242	340	130	136	266	3070	1430	450	499	-2.718	0.014	-0.267	-1.566	-2.598	-2.294	-1.384	-1.324	-0.351	3.178	2.075	0.404	0.555	-
930	XM_002296254.1	THAPS_7192	SMC-domain protein	9236	1408	6844	8652	4447	1486	1556	1558	934	808	815	11331	7270	2334	2509	-2.7295	-0.439	-0.098	-1.0715	-2.6515	-2.5955	-0.744	-0.9545	-0.9515	2.8625	2.212	0.5765	0.684	-
931	XM_002295700.1	THAPS_6774	Unknown diatom specific protein	1827	224	1902	1716	745	286	310	283	160	150	290	2779	1750	530	544	-2.826	0.073	-0.078	-1.202	-2.4715	-2.403	-0.7655	-0.8795	-0.004	3.13	2.348	0.759	0.8145	-
932	XM_002296886.1	THAPSDRAFT_11130	Unknown diatom specific protein	1871	225	1696	1874	750	269	494	478	314	281	380	3595	2222	678	653	-3.0405	-0.13	0.0175	-1.298	-2.7745	-1.9185	-0.6115	-0.7695	-0.3275	2.8735	2.1975	0.486	0.428	-
933	XM_002286425.1	THAPSDRAFT_1931	Unknown diatom specific protein	4064	502	2862	3700	1792	711	920	826	510	484	570	6445	3632	1133	1164	-3.024	-0.5085	-0.142	-1.1805	-2.5175	-2.1805	-0.683	-0.7615	-0.522	2.9715	2.149	0.467	0.505	-
934	XM_002291223.1	THAPSDRAFT_6580	Unknown diatom specific protein	9608	1094	7656	13919	6732	1860	1848	1706	628	509	931	8456	7140	3225	3088	-3.148	-0.326	0.525	-0.512	-2.371	-2.383	-1.443	-1.746	-0.874	2.304	2.064	0.919	0.856	-
935	XM_002293384.1	THAPSDRAFT_9549	PDZ-domain protein	3588	431	3125	4238	1969	506	1164	955	594	594	700	4999	4082	1408	1501	-3.058	-0.199	0.24	-0.866	-2.826	-1.624	-0.683	-0.684	-0.451	2.386	2.094	0.559	0.653	-
936	XM_002291107.1	THAPSDRAFT_6330	SiMat7-like protein	15163	1606	11729	17282	7609	2428	3139	2406	1130	1391	1722	14151	9707	3866	4200	-3.6465	-0.3595	0.177	-0.99	-2.645	-2.252	-1.095	-0.812	-0.485	2.516	1.969	0.6575	0.781	-
937	XM_002294451.1	THAPSDRAFT_10654	Unknown hypothetical protein	5118	400	4638	5478	2056	860	1898	1968	768	785	1053	12532	7314	2742	2410	-3.676	-0.144	0.067	-1.317	-2.572	-1.456	-1.356	-1.329	-0.904	2.671	1.877	0.478	0.287	-
938	XM_002293870.1	THAPSDRAFT_9764	Leucine-rich repeat protein with PT repeats	5314	498	4108	4832	1959	529	1227	1891	682	806	866	12296	9426	2936	2098	-3.428	-0.375	-0.143	-1.44	-3.329	-2.117	-1.469	-1.254	-1.123	2.702	2.32	0.635	0.152	-
939	XM_002293626.1	THAPSDRAFT_9652	Medium chain dehydrogenase/reductase	7352	1415	7346	8642	4413	2102	2608	932	1027	798	998	9016	5958	2896	2798	-2.381	-0.001	0.231	-0.739	-1.807	-1.496	0.26	-0.1	0.219	3.39	2.799	1.755	1.708	-
940	XM_002294390.1	THAPSDRAFT_10750	Medium chain dehydrogenase/reductase	4950	955	5004	5241	2648	1286	1600	672	660	551	752	6340	3977	2010	1923	-2.376	0.016	0.078	-0.903	-1.945	-1.632	0.105	-0.156	0.288	3.36	2.694	1.708	1.642	-
941	XM_002286376.1	THAPSDRAFT_21016	Unknown protein	4236	892	4176	5570	2262	746	1192	570	382	294	536	7396	4388	1422	1824	-2.252	-0.021	0.394	-0.905	-2.507	-1.83	-0.542	-0.931	-0.05	3.734	2.982	1.352	1.715	-
942	XM_002291430.1	THAPSDRAFT_6203	Bestrophin-family protein	8134	1078	7794	12018	6063	1944	1068	832	530	483	1228	6390	5443	3290	3153	-3.424	-0.064	0.561	-0.426	-2.065	-2.929	-0.649	-0.781	0.56	2.942	2.709	1.987	1.921	-
943	XM_002291330.1	THAPSDRAFT_6004	Unknown diatom specific protein	6259	730	6469	5926	3372	740	1706	1067	720	255	1769	12024	5924	1933	2836	-3.103	0.048	-0.083	-0.896	-3.101	-1.896	-0.571	-2.065	0.724	3.494	2.471	0.856	1.407	-
944	XM_002287573.1	THAPSDRAFT_2053	Silaffin-like protein SFLP2 (Scheffel et al., 2011)	2628	277	2310	1998	992	420	1408	771	688	324	1490	5358	2486	1031	1190	-3.245	-0.185	-0.411	-1.404	-2.644	-0.897	-0.154	-1.24	0.959	2.802	1.694	0.429	0.636	-
945	XM_002293481.1	THAPSDRAFT_9367	PDZ-domain protein	2720	436	2624	2618	1326	524	907	494	383	221	1784	4601	2381	863	1250	-2.5885	-0.016	-0.0625	-0.974	-2.341	-1.5825	-0.3915	-1.1615	1.7925	3.16	2.203	0.723	1.2515	-
946	XM_002289227.1	THAPSDRAFT_33883	Cyclin family protein	7324	1168	7865	7024	3166	1132	3158	1920	1186	643	5270	18524	7528	2662	3682	-2.668	0.102	-0.062	-1.211	-2.702	-1.235	-0.698	-1.587	1.456	3.27	1.971	0.469	0.935	-
947	XM_002290018.1	THAPSDRAFT_5018	MAP kinase	3164	723	3396	4306	2004	585	932	615	443	370	1320	5747	2998	958	1410	-2.138	0.098	0.445	-0.659	-2.438	-1.766	-0.467	-0.72	1.107	3.234	2.295	0.649	1.207	-
948	XM_002289164.1	THAPSDRAFT_4217	Unknown diatom specific protein	2212	624	2446	2359	1140	436	694	530	243	294	1246	5518	2238	758	904	-1.823	0.146	0.089	-0.954	-2.34	-1.679	-1.12	-0.846	1.24	3.386	2.083	0.524	0.776	-
949	XM_002292905.1	THAPSDRAFT_24408	Unknown diatom specific protein	5474	1662	4264	4767	2380	836	2271	1219	1056	556	2942	12280	5360	1834	2677	-1.729	-0.3635	-0.1965	-1.2135	-2.723	-1.2855	-0.2015	-1.132	1.2815	3.3455	2.144	0.5975	1.14	-
950	XM_002289845.1	THAPSDRAFT_4653	PT-repeat protein	2900	650	2506	2509	1154	442	1058	756	452	322	1203	6613	3251	1000	1346	-2.166	-0.2105	-0.211	-1.331	-2.7125	-1.459	-0.714	-1.2005	0.6995	3.156	2.122	0.4325	0.856	-
951	XM_002290777.1	THAPSDRAFT_22851	Unknown diatom specific protein	2916	388	2654	2544	1140	1359	934	590	758	652	962	4800	2556	1033	1512	-2.909	-0.129	-0.19	-1.347	-1.093	-1.634	0.365	0.145	0.706	3.026	2.114	0.812	1.358	-
952	XM_002285970.1	THAPSDRAFT_1009	SMC-domain protein, putative	1326	174	1564	1420	886	713	284	304	180	176	278	3224	1526	570	624	-2.942	0.24	0.097	-0.582	-0.894	-2.221	-0.772	-0.793	-0.129	3.41	2.33	0.91	1.037	-
953	XM_002294170.1	THAPSDRAFT_10106	SMC-domain protein, putative	2050	244	2230	2247	1112	353	592	358	248	250	462	3201	1730	584	767	-3.086	0.122	0.13	-0.883	-2.538	-1.793	-0.533	-0.522	0.368	3.16	2.273	0.706	1.085	-
954	XM_002294040.1	THAPSDRAFT_10133	Unknown diatom specific protein	814	143	984	661	272	154	163	155	102	108	176	1452	713	236	275	-2.538	0.276	-0.3015	-1.5795	-2.401	-2.34	-0.6105	-0.535	0.186	3.2275	2.2045	0.6085	0.824	-
955	XM_002294115.1	THAPSDRAFT_10295	Sodium/potassium/calcium exchanger	938	174	1038	818	440	170	193	183	140	122	320	1860	888	277	308	-2.434	0.145	-0.199	-1.101	-2.47	-2.282	-0.398	-0.588	0.805	3.345	2.277	0.599	0.749	-
956	XM_002286064.1	THAPSDRAFT_1202	Unknown diatom specific protein	1546	307	1510	1560	652	244	434	343	260	312	525	3102	1506	500	594	-2.293	-0.0155	0.041	-1.2035	-2.6185	-1.926	-0.3865	-0.126	0.605	3.1265	2.081	0.5025	0.7365	-
957	XM_002288396.1	THAPSDRAFT_3646	SET-domain protein	1347	244	1656	1928	911	324	434	364	189	238	342	3170	1595	481	587	-2.482	0.3	0.519	-0.562	-2.058	-1.686	-0.948	-0.609	-0.089	3.123	2.133	0.404	0.689	-
958	XM_002289203.1	THAPSDRAFT_4300	SCP-domain protein	2164	298	2151	2642	1225	434	1147	847	410	540	777	5608	3891	1392	1472	-2.8295	-0.02	0.3015	-0.803	-2.2885	-0.9865	-1.0555	-0.654	-0.117	2.688	2.1525	0.661	0.735	-
959	XM_002293079.1	THAPSDRAFT_8926	Medium chain dehydrogenase/reductase	3446	634	2916	3592	2252	951	1306	1186	914	839	1378	8154	4003	1524	1784	-2.44	-0.239	0.062	-0.612	-1.856	-1.397	-0.377	-0.507	0.217	2.779	1.732	0.36	0.587	-
960	XM_002289141.1	THAPSDRAFT_4167	Unknown protein	1786	358	1268	1450	684	478	508	472	371	318	416	3032	1742	683	650	-2.329	-0.5	-0.307	-1.388	-1.904	-1.814	-0.348	-0.572	-0.18	2.684	1.883	0.533	0.458	-
961	XM_002295176.1	THAPSDRAFT_25821	Kinesin-associated protein, KAP-domain protein	1286	236	1050	1324	586	208	350	338	261	258	304	1776	1110	390	331	-2.441	-0.291	0.028	-1.13	-2.625	-1.887	-0.376	-0.388	-0.152	2.392	1.702	0.208	-0.027	-
962	XM_002289000.1	THAPSDRAFT_3882	Unknown diatom specific protein	3190	448	2416	3573	1667	532	1042	884	614	596	685	6017	2704	880	912	-2.842	-0.401	0.161	-0.936	-2.59	-1.615	-0.531	-0.57	-0.368	2.765	1.6	-0.009	0.045	-
963	XM_002287253.1	THAPSDRAFT_2425	Unknown hypothetical protein	6448	970	3882	6536	1906	382	364	292	378	232	208	1654	2549	954	1096	-2.756	-0.736	0.019	-1.763	-4.088	-4.148	0.37	-0.332	-0.487	2.506	3.132	1.711	1.906	-
964	XM_002296625.1	THAPSDRAFT_8905	Unknown diatom specific protein	10288	1202	6648	9035	4230	943	2306	1736	2604	1828	2732	16325	10532	3916	4245	-3.114	-0.63	-0.193	-1.283	-3.449	-2.163	0.694	0.183	0.761	3.34	2.711	1.283	1.395	-
965	XM_002297556.1	THAPSDRAFT_bd1081	Unknown diatom specific protein	8580	1155	4690	9836	3676	844	1500	1076	1616	1614	1944	10184	7976	2590	2867	-2.9115	-0.88	0.1755	-1.23	-3.346	-2.609	0.5435	0.5635	0.8425	3.2	2.8765	1.2315	1.3145	-
966	XM_002292500.1	THAPSDRAFT_24064	Unknown diatom specific protein	18995	2186	10446	20636	9436	2078	3208	2846	3598	3501	4221	22803	19506	6012	6645	-3.2835	-0.859	0.114	-1.0325	-3.1935	-2.5475	0.263	0.242	0.4945	2.938	2.685	1.013	1.1445	-
967	XM_002293440.1	THAPSDRAFT_9286	Trypsin-like serine protease	1473	166	580	1190	528	174	190	178	210	185	112	592	740	363	384	-3.154	-1.351	-0.313	-1.485	-3.091	-2.959	0.203	0.046	-0.67	1.735	2.052	1.033	1.114	-
968	XM_002287780.1	THAPSDRAFT_21272	Unknown diatom specific protein	62358	10418	31926	76832	31810	7404	8012	5895	5916	6314	6116	35215	42966	15676	16210	-2.596	-0.968	0.293	-0.973	-3.079	-2.96	0.012	0.102	0.059	2.585	2.873	1.417	1.466	-
969	XM_002286217.1	THAPSDRAFT_20847	Unknown hypothetical protein	113202	9948	58794	102104	45544	15560	16098	9430	8888	5600	6338	81040	66633	26528	29238	-3.524	-0.947	-0.163	-1.316	-2.865	-2.817	-0.061	-0.755	-0.546	3.133	2.85	1.522	1.661	-
970	XM_002295308.1	THAPSDRAFT_12192	PT-repeat protein with cingulin/silaffin-like KXXK motif	4469	477	2878	3324	1381	376	606	458	428	286	418	2688	2444	1174	1464	-3.228	-0.635	-0.439	-1.695	-3.574	-2.882	-0.099	-0.703	-0.13	2.552	2.389	1.357	1.678	-
971	XM_002290654.1	THAPSDRAFT_5401	Unknown diatom specific protein	1613	252	1059	1184	580	218	401	152	156	136	144	804	767	342	417	-2.703	-0.609	-0.446	-1.475	-2.884	-2.103	0.039	-0.161	-0.075	2.408	2.341	1.175	1.462	-
972	XM_002297315.1	THAPSDRAFT_bd765	Unknown diatom specific protein	5496	608	3210	3833	2106	952	996	750	726	530	538	5166	3399	1214	1738	-3.1485	-0.763	-0.509	-1.378	-2.5205	-2.4915	-0.0885	-0.5065	-0.4555	2.7935	2.1755	0.681	1.1905	-
973	XM_002286445.1	THAPSDRAFT_1975	SMC-domain protein	1721	190	1459	1206	734	298	302	199	136	145	170	1213	819	304	456	-3.197	-0.239	-0.516	-1.23	-2.534	-2.509	-0.55	-0.458	-0.223	2.607	2.038	0.603	1.197	-
974	XM_002293572.1	THAPSDRAFT_37127	Alpha-glucosidase	4394	573	2994	5250	2275	519	1212	915	736	727	726	5229	5478	1981	1980	-2.942	-0.551	0.2555	-0.9525	-3.0815	-1.859	-0.316	-0.335	-0.331	2.513	2.5755	1.1085	1.1105	-
975	XM_002289819.1	THAPSDRAFT_4596	Unknown diatom specific protein	9710	994	6667	10426	4188	1995	2155	1556	1224	1012	1211	9650	8438	3534	3786	-3.457	-0.55	0.101	-1.248	-2.312	-2.242	-0.298	-0.601	-0.314	2.664	2.4805	1.23	1.323	-
976	XM_002297459.1	THAPSDRAFT_bd1670	Sulfate permease	7564	761	6160	6856	2982	1179	1534	834	505	624	619	6056	5481	2179	2499	-3.114	-0.185	-0.068	-1.2585	-2.737	-2.325	-0.5245	-0.435	-0.2815	3.021	2.659	1.2795	1.535	-
977	XM_002293923.1	THAPSDRAFT_264191	Cell division cycle protein 20	4124	486	3490	4320	1632	542	928	790	591	479	510	7756	5156	1614	1941	-3.087	-0.244	0.067	-1.338	-2.928	-2.161	-0.419	-0.723	-0.632	3.295	2.706	1.03	1.289	-
978	XM_002286162.1	THAPSDRAFT_260926	Leucine rich repeat protein	10584	842	7428	9652	3306	995	2540	1510	1623	1016	1188	13386	9550	3372	3612	-3.662	-0.52	-0.144	-1.684	-3.418	-2.074	0.106	-0.582	-0.345	3.15	2.659	1.161	1.26	-
979	XM_002296882.1	THAPSDRAFT_25464	Ankyrin repeat protein with a SMC-domain	8609	908	6898	7940	3402	932	2306	1818	1372	1058	1144	14344	9986	3264	3358	-3.254	-0.322	-0.134	-1.34	-3.209	-1.902	-0.406	-0.793	-0.668	2.979	2.459	0.844	0.887	-
980	XM_002286741.1	THAPSDRAFT_1388	Unknown diatom specific protein	3936	306	3106	3704	1290	368	953	604	427	348	421	4372	2929	1114	1138	-3.681	-0.35	-0.087	-1.609	-3.42	-2.077	-0.503	-0.798	-0.523	2.852	2.261	0.881	0.911	-
981	XM_002290536.1	THAPSDRAFT_5147	Ankyrin-repeat protein	7325	604	3613	3605	1938	467	1516	644	290	344	348	4326	1902	602	919	-3.655	-1.017	-1.035	-1.911	-3.962	-2.27	-1.101	-0.853	-0.832	2.778	1.594	-0.046	0.469	-
982	XM_002288311.1	THAPSDRAFT_3482	Unknown diatom specific protein	8607	506	6048	5278	2343	1094	1628	1416	807	1019	1792	11470	6100	2242	2789	-4.1025	-0.521	-0.716	-1.88	-2.9815	-2.4235	-0.754	-0.4255	0.392	3.07	2.1485	0.718	1.03	-
983	XM_002296204.1	THAPS_7087	Unknown diatom specific protein	32834	3006	18018	24275	13324	2712	5550	5133	1674	2105	9557	35981	17938	7217	9451	-3.469	-0.869	-0.436	-1.302	-3.61	-2.578	-1.617	-1.284	0.899	2.81	1.805	0.494	0.871	-
984	XM_002286648.1	THAPSDRAFT_1201	Unknown diatom specific protein	3616	454	2621	3575	1222	310	396	287	166	184	373	3200	1902	645	863	-3.009	-0.465	-0.022	-1.566	-3.546	-3.195	-0.795	-0.668	0.371	3.477	2.725	1.165	1.588	-
985	XM_002294446.1	THAPSDRAFT_10641	Unknown diatom specific protein	6939	470	5158	4641	1658	525	975	748	346	234	1282	10183	5383	1589	2155	-3.878	-0.4335	-0.5815	-2.05	-3.7195	-2.823	-1.1055	-1.6595	0.787	3.7525	2.8515	1.0785	1.509	-
986	XM_002296169.1	THAPS_7023	Unknown hypothetical protein	14434	808	13756	18025	6786	3402	3520	3193	1478	1378	2278	32562	18058	5990	6152	-4.25	-0.072	0.312	-1.091	-2.085	-2.036	-1.112	-1.212	-0.487	3.35	2.501	0.908	0.945	-
987	XM_002292315.1	THAPSDRAFT_8205	Unknown diatom specific protein	2466	222	2922	2532	1059	478	406	378	181	156	512	3881	2098	656	954	-3.496	0.244	0.038	-1.22	-2.37	-2.629	-1.057	-1.272	0.444	3.366	2.477	0.8	1.339	-
988	XM_002294205.1	THAPSDRAFT_10180	Unknown hypothetical protein	3753	284	3456	2915	1204	442	584	458	238	187	518	6166	2735	869	1042	-3.913	-0.121	-0.367	-1.641	-3.089	-2.684	-0.946	-1.292	0.179	3.736	2.575	0.909	1.186	-
989	XM_002286265.1	THAPSDRAFT_261036	Leucine-rich repeat protein	6946	553	6372	6252	2578	810	1346	1060	380	322	1389	10980	5130	1974	2038	-3.655	-0.124	-0.168	-1.434	-3.102	-2.409	-1.48	-1.72	0.391	3.367	2.255	0.898	0.941	-
990	XM_002286899.1	THAPSDRAFT_26082	Karyopherin (importin) alpha	17788	1050	17710	15914	6528	1737	3868	3488	2260	1300	3352	36416	16984	5083	5820	-4.0735	0.0125	-0.208	-1.459	-3.3725	-2.135	-0.6725	-1.4295	-0.1025	3.359	2.248	0.501	0.6795	-
991	XM_002296048.1	THAPS_6773	Unknown diatom specific protein	8627	481	8470	6751	3287	770	1544	1245	499	313	1509	13300	7173	2310	2616	-4.1545	-0.036	-0.3475	-1.4375	-3.5175	-2.572	-1.294	-2.203	0.313	3.404	2.5015	0.9035	1.071	-
992	XM_002289591.1	THAPSDRAFT_4147	Unknown diatom specific protein	6299	419	6158	5614	1911	605	1166	994	502	311	704	13034	6820	2272	2745	-3.911	-0.0345	-0.1775	-1.7125	-3.369	-2.424	-0.9865	-1.6795	-0.501	3.708	2.757	1.185	1.466	-
993	XM_002288811.1	THAPSDRAFT_32557	RING finger protein	6980	490	5514	5861	2247	620	952	921	354	339	584	9496	4558	1479	1907	-3.837	-0.341	-0.254	-1.635	-3.491	-2.874	-1.381	-1.433	-0.649	3.372	2.31	0.689	1.059	-
994	XM_002286577.1	THAPSDRAFT_1054	Unknown hypothetical protein	2894	180	1982	2212	1055	245	254	268	145	141	180	1568	1174	352	432	-4.006	-0.546	-0.396	-1.456	-3.564	-3.603	-0.89	-0.92	-0.566	2.554	2.136	0.396	0.693	-
995	XM_002285993.1	THAPSDRAFT_1055	Diatom specific protein with cingulin/silaffin-like KXXK motifs	2211	221	1308	2011	790	233	230	418	290	240	212	2318	2116	833	624	-3.323	-0.758	-0.151	-1.486	-3.246	-3.294	-0.529	-0.818	-0.983	2.473	2.332	0.984	0.577	-
996	XM_002295428.1	THAPS_10992	SMC-domain protein	6321	722	4147	5872	2570	556	868	859	729	664	658	6389	4786	1619	1781	-3.135	-0.61	-0.11	-1.298	-3.51	-2.866	-0.238	-0.392	-0.386	2.894	2.476	0.908	1.051	-
997	XM_002296867.1	THAPSDRAFT_11089	SiMat7-like protein	4930	696	3300	4772	1740	436	660	636	420	394	530	4207	3114	1132	987	-2.832	-0.578	-0.058	-1.507	-3.501	-2.9	-0.597	-0.689	-0.263	2.726	2.284	0.833	0.633	-
998	XM_002285991.1	THAPSDRAFT_1052	Unknown diatom specific protein	4113	330	4098	3780	1224	359	396	274	162	135	222	2912	2458	776	958	-3.654	-0.005	-0.128	-1.749	-3.518	-3.379	-0.759	-1.027	-0.294	3.416	3.173	1.509	1.811	-
999	XM_002286699.1	THAPSDRAFT_1305	Histone methylation protein DOT1, putative	2394	130	2590	1993	785	276	301	275	174	153	206	3015	1608	600	665	-4.187	0.111	-0.2695	-1.6105	-3.1075	-3.01	-0.6335	-0.8305	-0.395	3.4395	2.5505	1.131	1.268	-
1000	XM_002295310.1	THAPSDRAFT_25912	Silica matrix protein SiMat4 (Kotzsch et al., 2016), PT-repeat protein	10361	850	7564	8808	2896	672	1552	939	490	360	734	7946	6304	2798	2938	-3.61	-0.455	-0.255	-1.84	-3.952	-2.739	-0.938	-1.385	-0.356	3.072	2.718	1.571	1.645	-
1001	XM_002292788.1	THAPSDRAFT_24160	Unknown diatom specific protein	20139	1702	12965	18700	9524	2067	3209	2667	1557	1186	1386	20887	16351	5869	6148	-3.5645	-0.6305	-0.11	-1.091	-3.2845	-2.6645	-0.7745	-1.168	-0.9355	2.9745	2.621	1.14	1.217	-
1002	XM_002296273.1	THAPS_7236	Unknown diatom specific protein	3269	300	2778	2977	1208	352	472	486	230	226	344	4538	2849	948	879	-3.436	-0.2315	-0.144	-1.446	-3.2185	-2.8275	-1.09	-1.107	-0.4935	3.2075	2.541	0.954	0.8345	-
1003	XM_002288061.1	THAPSDRAFT_21554	predicted protein	2200	1344	3200	3616	3254	2678	2193	962	994	932	1101	3304	2320	1653	1459	-0.713	0.5395	0.714	0.565	0.2805	-0.018	0.0285	-0.052	0.178	1.7665	1.25	0.756	0.5775	X
1004	XM_002287429.1	THAPSDRAFT_261500	ATP synthase subunit	31851	19428	36061	46000	42063	34522	31681	13414	12114	9889	16600	41890	24421	15962	20542	-0.714	0.179	0.53	0.399	0.115	-0.008	-0.147	-0.44	0.308	1.632	0.854	0.249	0.614	X
1005	XM_002289816.1	THAPSDRAFT_22325	Silaffin-like protein SFLP51 (Scheffel et al., 2011)	16572	11264	21262	28564	31064	18570	14220	7336	8060	6377	13500	30784	16542	10910	12214	-0.563	0.359	0.781	0.906	0.165	-0.238	0.144	-0.199	0.892	2.081	1.185	0.585	0.748	X
1006	XM_002289650.1	THAPSDRAFT_4261	predicted protein	13227	8543	19112	24740	20735	14279	15190	8397	13674	10954	13272	23923	18996	12718	10906	-0.7265	0.531	0.892	0.6365	0.1065	0.188	0.7035	0.3665	0.663	1.5145	1.187	0.6045	0.3795	X
1007	XM_002293861.1	THAPSDRAFT_24797	predicted protein	5554	4277	8047	8100	6580	6900	6074	2986	3741	2910	4242	8598	5070	4052	4744	-0.379	0.534	0.542	0.233	0.313	0.129	0.414	0.027	0.597	1.612	0.854	0.53	0.757	X
1008	XM_002294399.1	THAPSDRAFT_25199	predicted protein	11078	4128	11474	15271	16680	12590	11292	5607	7159	4410	9418	18410	8676	5336	8308	-1.431	0.05	0.463	0.59	0.185	0.024	0.35	-0.35	0.742	1.716	0.63	-0.071	0.568	X
1009	XM_002294881.1	THAPSDRAFT_25772	actin-like protein	39265	16678	38377	56650	51536	49115	27296	18870	16928	14766	30026	58360	29852	25330	30886	-1.235	-0.032	0.53	0.393	0.322	-0.523	-0.156	-0.356	0.671	1.627	0.663	0.425	0.712	-
1010	XM_002286143.1	THAPSDRAFT_1356	predicted protein	5027	2502	5799	6544	5624	4479	4258	2971	6113	3990	4239	10773	5767	2800	3664	-1	0.2055	0.3785	0.161	-0.1645	-0.241	1.039	0.421	0.5075	1.8535	0.9435	-0.093	0.2995	X
1011	XM_002294396.1	THAPSDRAFT_269889	hypothetical protein THAPSDRAFT_269889	27634	9356	25362	29328	26080	19307	37164	13012	21101	13327	26147	55359	31629	16764	21084	-1.6395	-0.087	0.1045	-0.105	-0.612	0.482	0.593	0.0165	0.9315	1.989	1.162	0.2255	0.5265	-
1012	XM_002288707.1	THAPSDRAFT_3279	predicted protein	673	374	1064	1014	744	624	1276	464	394	401	1308	2380	1222	457	698	-0.84	0.664	0.595	0.149	-0.106	0.792	-0.235	-0.21	1.498	2.362	1.397	-0.018	0.59	X
1013	XM_002292270.1	THAPSDRAFT_8110	predicted protein	3232	1355	4066	5576	4807	2172	3424	1372	1527	1904	3680	7870	2985	1295	1466	-1.255	0.331	0.785	0.571	-0.574	0.082	0.159	0.474	1.427	2.525	1.119	-0.079	0.096	-
1014	XM_002286326.1	THAPSDRAFT_31569	tubulin beta	22940	9086	26106	36556	29882	17072	22258	9584	7978	7234	20020	38002	15387	14889	20524	-1.336	0.19	0.672	0.383	-0.428	-0.059	-0.254	-0.392	1.074	1.999	0.698	0.648	1.11	-
1015	XM_002286950.1	THAPSDRAFT_31391	Kinesin motor protein−like protein	196	104	248	356	206	106	168	158	129	110	506	562	420	183	243	-0.955	0.352	0.829	0.077	-0.896	-0.216	-0.295	-0.528	1.67	1.819	1.413	0.206	0.62	-
1016	XM_002286497.1	THAPSDRAFT_260749	Separase, cell cycle protease	1894	735	2544	2802	2579	2858	3710	1383	1966	1216	2906	3284	1812	1356	2043	-1.37	0.425	0.563	0.443	0.592	0.951	0.51	-0.183	1.074	1.246	0.392	-0.028	0.561	X
1017	XM_002294687.1	THAPSDRAFT_11516	predicted protein	2956	1492	3463	4673	4053	2869	4682	1860	1643	1731	3901	4478	2326	2272	2954	-1.064	0.228	0.66	0.455	-0.051	0.663	-0.187	-0.105	1.067	1.267	0.322	0.287	0.667	-
1018	XM_002289218.1	THAPSDRAFT_4321	predicted protein	603	202	1020	1128	666	683	1030	610	740	495	1337	1004	559	694	1011	-1.671	0.756	0.905	0.143	0.177	0.765	0.278	-0.302	1.13	0.717	-0.13	0.186	0.721	X
1019	XM_002292204.1	THAPSDRAFT_23967	predicted protein	5073	1743	7774	9289	6256	3330	6406	3136	6419	3431	9299	9196	4230	3472	5332	-1.541	0.614	0.87	0.303	-0.608	0.336	1.038	0.128	1.568	1.557	0.432	0.152	0.771	-
1020	XM_002295086.1	THAPSDRAFT_25814	predicted protein	6294	1926	4546	7719	7472	4888	13368	3512	4166	5052	8314	10580	8948	7137	5362	-1.712	-0.482	0.295	0.245	-0.366	1.086	0.254	0.548	1.271	1.62	1.377	1.05	0.638	-
1021	XM_002290164.1	THAPSDRAFT_5287	predicted protein	1130	369	1099	1176	1348	1023	1504	808	1060	1417	2387	2204	1945	1022	938	-2.128	-0.041	0.059	0.254	-0.146	0.411	0.399	0.805	1.568	1.451	1.261	0.345	0.22	-
1022	XM_002286264.1	THAPSDRAFT_20904	predicted protein	1089	396	1060	1062	1115	556	3282	450	788	521	1160	1320	792	547	536	-1.479	-0.045	-0.028	0.023	-0.96	1.599	0.828	0.229	1.384	1.568	0.834	0.301	0.273	-
1023	XM_002290531.1	THAPSDRAFT_5136	predicted protein	996	448	713	930	754	759	2467	791	1024	1048	1582	2231	1161	622	687	-1.154	-0.484	-0.099	-0.399	-0.391	1.304	0.376	0.405	1.003	1.499	0.557	-0.342	-0.2	-
1024	XM_002292429.1	THAPSDRAFT_8035	CLIP−associating protein 1	1241	1022	1580	1852	1389	746	1688	621	724	551	1804	2382	962	584	867	-0.295	0.348	0.577	0.161	-0.735	0.338	0.216	-0.177	1.536	1.94	0.631	-0.09	0.481	-
1025	XM_002288133.1	THAPSDRAFT_3131	predicted protein	771	672	837	1162	1068	324	854	331	370	233	770	1052	568	348	395	-0.197	0.118	0.593	0.473	-1.246	0.141	0.173	-0.495	1.235	1.682	0.792	0.089	0.27	-
1026	XM_002290343.1	THAPSDRAFT_5662	predicted protein	2310	1586	2986	4125	3290	1072	3180	1650	1738	1218	4346	5352	2034	1207	2000	-0.543	0.37	0.835	0.51	-1.112	0.451	0.075	-0.438	1.397	1.699	0.302	-0.452	0.279	X
1027	XM_002296206.1	THAPS_7091	predicted protein	528	264	629	998	717	270	764	457	440	360	1167	1296	598	452	594	-1.0285	0.2525	0.9205	0.445	-0.968	0.5175	-0.036	-0.333	1.3675	1.5235	0.406	-0.0025	0.3925	-
1028	XM_002287699.1	THAPSDRAFT_268221	TpMyb1R10	487	402	582	733	506	180	516	298	273	297	828	1037	405	245	386	-0.359	0.2535	0.5905	0.0775	-1.384	0.021	-0.152	-0.031	1.452	1.747	0.421	-0.2945	0.344	-
1029	XM_002296869.1	THAPSDRAFT_11091	predicted protein	348	188	452	531	348	195	376	286	223	208	712	870	356	232	318	-0.885	0.38	0.6125	-0.005	-0.8345	0.0985	-0.31	-0.412	1.3625	1.6555	0.367	-0.2515	0.2065	X
1030	XM_002297187.1	THAPSDRAFT_25557	predicted protein	4275	2491	5330	5845	3966	1223	5892	2576	2946	2480	7616	10019	4824	3062	4989	-0.793	0.327	0.4515	-0.098	-1.812	0.422	0.1925	-0.06	1.5605	1.961	0.901	0.244	0.931	-
1031	XM_002289924.1	THAPSDRAFT_4808	predicted protein	1002	492	1172	1628	1041	262	1335	520	435	409	1998	2585	989	534	798	-1.0175	0.2255	0.69	0.0735	-1.919	0.388	-0.245	-0.3355	1.928	2.2825	0.901	0.0215	0.5915	-
1032	XM_002288628.1	THAPSDRAFT_3124	predicted protein	3872	2410	3703	5056	3357	1243	4890	1910	1911	1404	4668	9460	3696	2096	3251	-0.687	-0.065	0.382	-0.206	-1.641	0.306	-0.007	-0.457	1.289	2.309	0.952	0.131	0.768	-
1033	XM_002288935.1	THAPSDRAFT_3750	predicted protein	3737	1580	3737	5621	3109	1148	4742	2106	2261	1973	5052	5794	2894	2754	3968	-1.2535	0.0005	0.5885	-0.268	-1.716	0.333	0.1135	-0.091	1.2735	1.47	0.47	0.398	0.9235	-
1034	XM_002286600.1	THAPSDRAFT_1111	DNA replication complex GINS protein PSF3	512	376	712	1064	699	278	562	297	444	244	1139	1110	456	454	618	-0.446	0.475	1.056	0.449	-0.885	0.132	0.586	-0.262	1.958	1.921	0.637	0.626	1.074	-
1035	XM_002296690.1	THAPSDRAFT_10437	predicted protein	4898	2935	5764	8968	7020	3129	7147	2320	2430	2086	8755	8870	4328	3580	4988	-0.758	0.234	0.865	0.52	-0.648	0.543	0.073	-0.149	1.922	1.941	0.906	0.632	1.11	-
1036	XM_002291963.1	THAPSDRAFT_23729	predicted protein	10257	5978	9951	13390	11074	4566	9997	3346	4612	3027	12924	17889	6928	3802	6071	-0.797	-0.042	0.386	0.101	-1.211	-0.036	0.464	-0.141	1.95	2.423	1.047	0.188	0.86	-
1037	XM_002287687.1	THAPSDRAFT_2267	predicted protein	803	577	930	1361	900	303	724	469	662	317	2106	2291	729	522	837	-0.4825	0.219	0.748	0.168	-1.4005	-0.1375	0.489	-0.5635	2.1675	2.29	0.6345	0.1535	0.8325	-
1038	XM_002296952.1	THAPSDRAFT_11069	predicted protein	1364	1105	1486	1816	1353	706	1822	1172	1941	1430	2790	3124	1476	1142	1326	-0.31	0.123	0.409	-0.015	-0.951	0.411	0.831	0.378	1.358	1.516	0.435	0.068	0.284	-
1039	XM_002286147.1	THAPSDRAFT_20798	Condensin complex subunit 1	20866	15466	21036	32151	30536	11798	23079	11670	13566	15786	27704	41472	16044	8069	14026	-0.432	0.012	0.624	0.543	-0.823	0.145	0.216	0.432	1.247	1.828	0.456	-0.532	0.265	X
1040	XM_002289891.1	THAPSDRAFT_4742	Exonuclease 1−like protein	1820	1608	2588	3470	2447	513	2848	1214	1683	1046	3870	4332	1599	1012	1861	-0.194	0.509	0.928	0.427	-1.834	0.644	0.472	-0.215	1.673	1.836	0.398	-0.264	0.617	-
1041	XM_002295772.1	THAPS_13647	possible thymidylate synthase	3257	2359	4766	4991	3220	2624	2830	1639	2190	1490	3996	4232	1695	2510	3687	-0.48	0.547	0.6245	-0.0075	-0.3145	-0.19	0.472	-0.093	1.34	1.4175	0.1035	0.6695	1.2205	-
1042	XM_002286076.1	THAPSDRAFT_1224	MFS transporter	3043	1864	4136	4722	3258	1449	2363	996	1198	658	3441	3399	1572	1561	2670	-0.706	0.4385	0.6195	0.093	-1.106	-0.4155	0.275	-0.594	1.8015	1.7805	0.6775	0.6595	1.412	-
1043	XM_002287220.1	THAPSDRAFT_261327	hypothetical protein THAPSDRAFT_261327	3380	836	4208	5740	3450	1512	2244	1462	1298	1448	3242	3523	1721	2255	3255	-2.025	0.317	0.767	0.027	-1.165	-0.599	-0.173	-0.019	1.148	1.26	0.227	0.626	1.151	-
1044	XM_002295859.1	THAPS_7110	predicted protein	5906	2006	2590	7917	9972	4687	6523	2704	4557	5854	9567	4910	5580	4394	4304	-1.585	-1.189	0.422	0.756	-0.336	0.143	0.759	1.12	1.824	0.864	1.049	0.702	0.673	-
1045	XM_002296446.1	THAPSDRAFT_8858	Silaffin-like protein SFLP19 (Scheffel et al., 2011)	730	232	438	1171	1623	1008	613	456	593	590	1017	927	424	649	865	-1.6805	-0.7335	0.662	1.1435	0.464	-0.2605	0.4725	0.4625	1.2495	1.1155	-0.0135	0.602	1.0125	-
1046	XM_002287211.1	THAPSDRAFT_2335	predicted protein	1184	466	616	1319	1374	598	734	506	1228	715	1885	1823	632	832	1202	-1.35	-0.941	0.135	0.213	-0.99	-0.693	1.279	0.502	1.903	1.856	0.328	0.719	1.254	-
1047	XM_002287217.1	THAPSDRAFT_21233	hypothetical protein THAPSDRAFT_21233	4184	847	2942	7474	6976	4036	11665	3689	7172	4634	12438	16514	6782	8270	11209	-2.319	-0.508	0.837	0.737	-0.05	1.456	0.967	0.342	1.766	2.151	0.889	1.178	1.611	-
1048	XM_002289933.1	THAPSDRAFT_4830	the actin binding protein cofilin-like protein	6006	3528	4962	6946	5418	3782	3360	1691	1687	1410	3999	7804	3983	2980	3885	-0.774	-0.274	0.213	-0.146	-0.664	-0.836	0.029	-0.229	1.27	2.236	1.267	0.85	1.228	-
1049	XM_002286275.1	THAPSDRAFT_268078	predicted protein	3717	2764	3533	4274	4096	2614	2650	1090	1036	816	2406	4325	2190	1506	2045	-0.4125	-0.058	0.1985	0.123	-0.505	-0.544	-0.087	-0.4215	1.1445	2.0045	1.005	0.4615	0.9085	-
1050	XM_002294342.1	THAPSDRAFT_789	predicted protein	3771	2870	2356	3358	2968	3710	1811	1086	1013	1114	1783	4310	2662	1868	2483	-0.403	-0.679	-0.169	-0.344	-0.0295	-1.062	-0.1005	0.0365	0.7175	1.9935	1.2975	0.7845	1.1915	-
1051	XM_002286181.1	THAPSDRAFT_1420	predicted protein	150	99	144	140	110	102	105	99	92	96	106	454	312	168	167	-0.5965	-0.06	-0.109	-0.4555	-0.5455	-0.525	-0.112	-0.059	0.0955	2.158	1.6025	0.7355	0.731	-
1052	XM_002294159.1	THAPSDRAFT_24974	predicted protein	4888	3520	4504	3558	2572	2717	2744	1077	1163	968	1318	4402	2579	1660	2030	-0.4855	-0.118	-0.452	-0.9275	-0.857	-0.8635	0.152	-0.125	0.3365	2.076	1.3045	0.673	0.9635	-
1053	XM_002287666.1	THAPSDRAFT_39417	v-type ATPase	121888	51386	96608	127560	84644	68212	58496	26202	28402	20518	43982	136403	75090	44472	62249	-1.248	-0.336	0.066	-0.526	-0.838	-1.065	0.137	-0.337	0.767	2.363	1.53	0.784	1.269	-
1054	XM_002292848.1	THAPSDRAFT_8511	predicted protein	192	96	280	284	150	130	102	114	103	91	108	490	322	158	153	-1.017	0.546	0.517	-0.366	-0.563	-0.907	-0.143	-0.314	-0.064	2.105	1.498	0.479	0.429	-
1055	XM_002286446.1	THAPSDRAFT_1977	predicted protein	1480	618	1770	1852	1724	1049	816	709	768	508	874	3916	1746	610	838	-1.266	0.254	0.304	0.22	-0.496	-0.862	0.114	-0.482	0.3	2.467	1.302	-0.223	0.242	-
1056	XM_002291724.1	THAPSDRAFT_7505	predicted protein	3118	1396	3204	3528	2836	1578	1008	731	609	635	832	4410	2454	972	743	-1.16	0.039	0.167	-0.138	-0.982	-1.635	-0.265	-0.203	0.184	2.586	1.747	0.412	0.023	-
1057	XM_002292322.1	THAPSDRAFT_36203	sterol 24-C-methyltransferase	2176	1114	2886	2819	1310	1518	846	455	638	598	762	1035	873	854	955	-0.967	0.405	0.373	-0.746	-0.519	-1.383	0.656	0.554	0.911	1.354	1.084	1.076	1.235	-
1058	XM_002295414.1	THAPS_264533	basic leucine zipper protein (Tp_bZIP13)	9654	4559	14801	12770	5915	7143	3602	2388	4575	3890	3388	4668	4011	3508	3027	-1.09	0.618	0.403	-0.706	-0.434	-1.481	0.966	0.73	0.532	0.995	0.776	0.582	0.37	-
1059	XM_002292192.1	THAPSDRAFT_7967	predicted protein	4137	1881	3896	4862	3463	1886	1750	792	906	822	2254	3224	1470	1236	1856	-1.169	-0.087	0.233	-0.257	-1.138	-1.24	0.192	0.054	1.51	2.026	0.893	0.641	1.227	-
1060	XM_002288827.1	THAPSDRAFT_261826	sec14p-like protein	1980	584	1268	1536	1301	1082	710	786	818	962	1832	1938	1549	941	1065	-1.776	-0.647	-0.371	-0.604	-0.871	-1.477	0.06	0.291	1.224	1.305	0.982	0.261	0.441	-
1061	XM_002292175.1	THAPSDRAFT_7926	predicted protein	4793	4068	3708	5161	5857	2605	1363	935	1101	1334	2390	2757	1998	1519	984	-0.3985	-0.374	0.088	0.2415	-0.8905	-1.845	0.1975	0.494	1.34	1.532	1.03	0.67	0.0915	-
1062	XM_002289623.1	THAPSDRAFT_33578	predicted protein	2047	1398	1792	2296	1628	1286	564	588	559	678	1177	1393	1070	924	835	-0.5425	-0.1885	0.1435	-0.3075	-0.7015	-1.8825	-0.064	0.1995	1.004	1.222	0.845	0.635	0.456	-
1063	XM_002287996.1	THAPSDRAFT_261541	ribonuceoprotein	3335	1718	2184	4729	2475	1086	998	842	854	1055	1852	2056	1608	1117	1241	-0.9585	-0.612	0.482	-0.43	-1.628	-1.7405	0.0205	0.3235	1.1395	1.287	0.9255	0.406	0.5555	-
1064	XM_002286538.1	THAPSDRAFT_976	predicted protein	60508	30074	47293	92094	47163	20740	15611	8916	12386	10844	12623	17681	14849	11562	9708	-1.015	-0.356	0.605	-0.363	-1.544	-2.061	0.536	0.347	0.567	1.052	0.797	0.438	0.187	-
1065	XM_002291043.1	THAPSDRAFT_6204	predicted protein	1036	373	1915	1919	1297	506	647	403	223	216	941	2914	1474	626	890	-1.4285	0.8945	0.8875	0.349	-1.004	-0.7435	-0.843	-0.8855	1.1995	2.796	1.8415	0.5965	1.057	-
1066	XM_002295278.1	THAPSDRAFT_12140	Abnormal spindle−like protein	871	276	1200	1622	640	274	596	354	270	233	480	1820	966	686	594	-1.661	0.465	0.864	-0.444	-1.663	-0.569	-0.385	-0.595	0.446	2.362	1.43	0.964	0.753	-
1067	XM_002289620.1	THAPSDRAFT_22134	predicted protein	4876	2048	4259	6326	3844	2003	2619	1230	1026	708	1296	9542	4627	1499	1783	-1.275	-0.194	0.376	-0.342	-1.284	-0.923	-0.233	-0.791	0.103	2.984	1.94	0.313	0.557	-
1068	XM_002286601.1	THAPSDRAFT_20673	predicted protein	4628	1824	6474	4985	2811	1629	3361	1364	1138	866	1969	9394	4138	1538	2211	-1.3735	0.4855	0.1095	-0.711	-1.5165	-0.4755	-0.262	-0.6465	0.5295	2.78	1.605	0.1675	0.6925	-
1069	XM_002289905.1	THAPSDRAFT_4771	Unknown diatom specific protein	464	122	616	647	290	136	139	144	110	108	252	1032	536	202	229	-1.952	0.411	0.481	-0.681	-1.78	-1.742	-0.383	-0.408	0.81	2.841	1.897	0.49	0.661	-
1070	XM_002295664.1	THAPS_6699	Unknown hypothetical protein	682	199	905	870	432	230	208	203	132	126	254	1593	668	250	311	-1.7845	0.41	0.346	-0.66	-1.578	-1.727	-0.626	-0.6915	0.318	2.971	1.7165	0.294	0.602	-
1071	XM_002290991.1	THAPSDRAFT_6105	predicted protein	1904	718	2378	2436	2178	842	1832	946	1011	939	2388	4750	2112	926	1584	-1.549	0.328	0.364	0.203	-1.17	-0.046	0.099	-0.022	1.34	2.331	1.152	-0.031	0.747	-
1072	XM_002294920.1	THAPSDRAFT_11958	Kinetochore protein Nuf2	6118	2036	5151	7406	6207	2724	4887	2510	3031	2222	8076	11652	5084	2997	4762	-1.5215	-0.24	0.3045	-0.0185	-1.197	-0.3175	0.203	-0.258	1.608	2.131	0.918	0.1815	0.8495	-
1073	XM_002295855.1	THAPS_23522	Condensin−2 complex subunit H2	2876	1233	2725	3627	3068	1382	3474	1714	1844	1650	4530	7107	2520	1629	2694	-1.221	-0.076	0.339	0.097	-1.054	0.272	0.111	-0.063	1.405	2.05	0.555	-0.068	0.656	-
1074	XM_002296614.1	THAPSDRAFT_24403	predicted protein	1964	1048	2247	2726	1929	714	2054	1092	1166	1029	2952	4395	2137	1064	1387	-0.903	0.194	0.477	-0.027	-1.463	0.056	0.093	-0.098	1.434	2.009	0.964	-0.039	0.343	-
1075	XM_002285939.1	THAPSDRAFT_15791	Mitogen−activated protein kinase kinase kinase	944	464	1056	1412	890	376	829	540	512	443	1889	2194	1000	556	766	-1.023	0.161	0.581	-0.089	-1.34	-0.198	-0.078	-0.293	1.804	2.017	0.889	0.04	0.498	-
1076	XM_002296773.1	THAPSDRAFT_10433	predicted protein	2264	770	2441	2976	2033	1052	2883	1402	1293	791	4206	7107	2896	1304	1956	-1.513	0.119	0.4075	-0.143	-1.108	0.3655	-0.1315	-0.8135	1.5845	2.3315	1.04	-0.1175	0.449	-
1077	XM_002293877.1	THAPSDRAFT_42365	Condensin complex component SMC4	10265	2799	8406	12720	9714	3883	11566	6333	5189	4236	16336	24923	10068	5663	8259	-1.967	-0.286	0.306	-0.081	-1.4055	0.172	-0.2875	-0.5815	1.3535	1.9715	0.6645	-0.1635	0.3815	-
1078	XM_002287614.1	THAPSDRAFT_261217	BUB−like checkpoint kinase	2181	1042	2156	2766	2066	1254	2266	994	1101	790	2192	3575	1492	722	1148	-1.068	-0.017	0.34	-0.078	-0.803	0.056	0.151	-0.342	1.144	1.849	0.59	-0.459	0.211	-
1079	XM_002289660.1	THAPSDRAFT_262102	kinesin motor subunit-like protein	2744	1335	2550	3114	3082	1227	3679	2500	2403	1518	6227	9196	3783	1538	2622	-1.047	-0.108	0.18	0.167	-1.162	0.393	-0.055	-0.718	1.318	1.88	0.599	-0.701	0.07	-
1080	XM_002286183.1	THAPSDRAFT_1422	Condensin complex subunit 3	2744	1492	2582	3043	1992	827	2574	1620	1444	1052	3597	6790	2802	1296	1706	-0.88	-0.088	0.147	-0.463	-1.731	-0.101	-0.165	-0.621	1.154	2.07	0.791	-0.321	0.077	-
1081	XM_002286315.1	THAPSDRAFT_20954	predicted protein	8492	4828	6052	8034	7696	2833	7666	4684	4228	3427	12334	16078	6901	3615	5910	-0.816	-0.487	-0.077	-0.139	-1.581	-0.147	-0.142	-0.459	1.4	1.778	0.558	-0.368	0.341	-
1082	XM_002286729.1	THAPSDRAFT_1365	predicted protein	4010	2481	3780	4416	3261	1757	2637	1627	2130	1236	4533	6570	2467	1926	2872	-0.704	-0.086	0.139	-0.299	-1.193	-0.606	0.389	-0.396	1.478	2.014	0.6	0.243	0.818	-
1083	XM_002295119.1	THAPSDRAFT_12044	predicted protein	1094	721	1006	1185	833	390	777	614	747	531	1584	2376	1113	588	894	-0.603	-0.122	0.116	-0.393	-1.492	-0.496	0.284	-0.217	1.365	1.955	0.861	-0.061	0.545	-
1084	XM_002289718.1	THAPSDRAFT_33955	Wee1−like protein kinase	2088	1718	2026	2580	1736	984	1673	780	813	708	2032	2624	1052	944	1382	-0.281	-0.041	0.306	-0.264	-1.084	-0.335	0.052	-0.136	1.381	1.752	0.436	0.278	0.829	-
1085	XM_002293233.1	THAPSDRAFT_9238	Forkhead associated domain protein	3088	1392	3348	3427	2570	1856	1966	1530	1268	981	3946	5365	2618	1762	2455	-1.15	0.117	0.134	-0.266	-0.741	-0.651	-0.273	-0.646	1.361	1.81	0.772	0.205	0.673	-
1086	XM_002294895.1	THAPSDRAFT_11918	predicted protein	2402	1394	2204	2250	1688	1278	2747	1061	840	705	2477	3882	1808	1049	1620	-0.821	-0.123	-0.095	-0.509	-0.911	0.17	-0.337	-0.604	1.222	1.871	0.767	-0.018	0.608	-
1087	XM_002294050.1	THAPSDRAFT_10156	Centromere protein J, putative	1070	620	1538	2016	1138	280	985	614	462	364	2646	3022	1126	701	1001	-0.821	0.523	0.914	0.089	-1.941	-0.181	-0.397	-0.739	2.121	2.313	0.888	0.204	0.719	-
1088	XM_002296627.1	THAPSDRAFT_36753	Kinesin motor domain protein	1652	889	1595	2692	1517	324	1144	883	596	710	2507	3229	1446	743	1134	-0.898	-0.051	0.703	-0.123	-2.356	-0.531	-0.558	-0.32	1.514	1.88	0.713	-0.249	0.366	-
1089	XM_002289077.1	THAPSDRAFT_4041	Kinetochore protein Ndc80	2112	1286	2006	2722	1819	492	1936	825	1312	768	3094	4163	1572	900	1524	-0.71	-0.0755	0.364	-0.2355	-2.105	-0.1645	0.6655	-0.1125	1.8985	2.332	0.915	0.1185	0.8795	-
1090	XM_002297407.1	THAPSDRAFT_bd1214	Kinesin motor protein	1670	635	1416	1987	1171	286	1545	754	806	491	2759	3938	1602	779	1220	-1.4	-0.2375	0.25	-0.5115	-2.551	-0.123	0.099	-0.614	1.875	2.3845	1.0895	0.049	0.6965	-
1091	XM_002286936.1	THAPSDRAFT_20986	predicted protein	3190	1106	2842	3973	2496	684	2650	1535	1480	1150	5160	7022	2645	1612	2550	-1.528	-0.166	0.317	-0.353	-2.232	-0.267	-0.051	-0.415	1.749	2.196	0.781	0.072	0.735	-
1092	XM_002295475.1	THAPS_10777	predicted protein	666	266	704	791	468	184	436	281	259	223	1032	1108	444	329	449	-1.38	0.0795	0.249	-0.508	-1.8695	-0.644	-0.1055	-0.322	1.8885	1.9905	0.6695	0.2415	0.689	-
1093	XM_002291119.1	THAPSDRAFT_6356	Borealin−like protein	4162	1579	3043	4016	2748	1178	2502	1396	1820	1178	3679	6205	2530	1568	2536	-1.3845	-0.4475	-0.0365	-0.5805	-1.8285	-0.725	0.384	-0.247	1.3985	2.14	0.8585	0.1615	0.856	-
1094	XM_002289209.1	THAPSDRAFT_4308	predicted protein	2094	706	1867	2228	1519	408	1114	823	1132	820	2467	3899	1663	700	932	-1.582	-0.168	0.087	-0.463	-2.363	-0.911	0.46	-0.011	1.58	2.243	1.014	-0.239	0.18	-
1095	XM_002289003.1	THAPSDRAFT_21976	predicted protein	4256	1442	4436	4074	2090	658	3653	1753	1070	1621	2693	8198	4234	1613	1914	-1.565	0.0715	-0.066	-1.015	-2.672	-0.186	-0.7405	-0.1245	0.603	2.2045	1.244	-0.16	0.0975	-
1096	XM_002289379.1	THAPSDRAFT_4640	predicted protein	496	256	470	470	318	176	263	219	152	145	546	1050	496	208	262	-0.962	-0.077	-0.076	-0.64	-1.492	-0.915	-0.523	-0.585	1.324	2.268	1.182	-0.071	0.263	-
1097	XM_002291379.1	THAPSDRAFT_6104	predicted protein	742	316	770	680	581	334	381	314	309	292	767	1270	598	311	378	-1.2545	0.054	-0.1665	-0.408	-1.1665	-1.0865	0.0345	-0.0865	1.3625	2.096	1.0115	0.066	0.337	-
1098	XM_002291342.1	THAPSDRAFT_23028	Diatom spindle kinesin	4724	1712	3838	4575	3221	2063	2530	1816	1924	1561	3987	7999	3140	1580	2688	-1.4555	-0.2995	-0.049	-0.5555	-1.215	-0.934	0.061	-0.2095	1.142	2.1175	0.7935	-0.207	0.5295	-
1099	XM_002286424.1	THAPSDRAFT_1930	Unknown diatom specific protein	1190	423	1204	1227	792	424	522	494	476	386	948	2615	894	402	532	-1.495	0.017	0.043	-0.588	-1.486	-1.195	-0.051	-0.352	0.938	2.403	0.838	-0.297	0.105	-
1100	XM_002291162.1	THAPSDRAFT_6452	predicted protein	1899	1112	1551	1683	1073	643	841	544	458	498	1116	1601	755	429	566	-0.786	-0.276	-0.1715	-0.801	-1.5505	-1.174	-0.263	-0.1385	1.0095	1.551	0.44	-0.364	0.03	-
1101	XM_002292152.1	THAPSDRAFT_7890	Mitotic spindle assembly checkpoint protein MAD2	1894	1035	1586	1592	1086	830	611	469	356	389	809	1533	803	412	452	-0.881	-0.256	-0.264	-0.802	-1.189	-1.658	-0.384	-0.26	0.8	1.723	0.789	-0.171	-0.04	-
1102	XM_002286711.1	THAPSDRAFT_20776	predicted protein	1248	393	1222	1185	799	391	669	501	484	442	1138	1366	549	403	581	-1.7085	-0.032	-0.0735	-0.645	-1.6795	-0.901	-0.0485	-0.1815	1.1765	1.441	0.131	-0.315	0.216	-
1103	XM_002293105.1	THAPSDRAFT_263868	kinesin motor protein-like protein	1295	402	1248	1128	671	288	814	965	900	710	1790	3266	1560	722	975	-1.694	-0.055	-0.199	-0.951	-2.172	-0.671	-0.109	-0.454	0.891	1.755	0.693	-0.422	0.007	-
1104	XM_002292749.1	THAPSDRAFT_8301	predicted protein	3861	1308	2552	3120	1740	1019	2199	1465	1376	1168	2876	5128	2418	1152	1617	-1.4795	-0.541	-0.2275	-1.0465	-1.8995	-0.7095	-0.1755	-0.3445	0.878	1.692	0.5975	-0.4835	-0.0345	-
1105	XM_002296125.1	THAPS_263154	HSF34/Tp_HSF_3.8b, heat shock transcription factor	224	108	231	266	228	168	191	130	163	107	199	391	160	142	164	-1.047	0.047	0.252	0.027	-0.409	-0.266	0.341	-0.273	0.625	1.604	0.315	0.139	0.354	-
1106	XM_002297464.1	THAPSDRAFT_bd1893	predicted amino acid/polyamine transporter	7218	2986	7440	8839	8121	5202	4134	2823	3053	2396	4174	5171	4335	3047	3356	-1.279	0.043	0.291	0.17	-0.473	-0.816	0.113	-0.235	0.566	0.874	0.62	0.11	0.251	-
1107	XM_002292201.1	THAPSDRAFT_29304	tubulin alpha	91040	40287	70620	111232	74845	48833	72555	39705	46612	36644	74154	135058	63837	54252	81364	-1.3155	-0.353	0.3835	-0.167	-0.9565	-0.3325	0.097	-0.2085	0.815	1.649	0.5585	0.336	0.788	-
1108	XM_002289389.1	THAPSDRAFT_4659	predicted protein	6422	1799	4956	8283	6980	3539	5248	2936	3383	2614	4276	7318	5080	2940	3354	-1.841	-0.369	0.3515	0.1255	-0.8875	-0.25	0.1215	-0.1905	0.489	1.262	0.7315	-0.073	0.094	-
1109	XM_002289320.1	THAPSDRAFT_22301	phosphomannomutase	6246	1710	4694	7217	6781	4955	4199	3039	2258	1706	6982	10665	4644	3712	4944	-1.8815	-0.412	0.212	0.1205	-0.3385	-0.566	-0.426	-0.8315	1.1945	1.81	0.6105	0.2905	0.704	-
1110	XM_002290383.1	THAPSDRAFT_19793	histone H2A	31646	12252	23034	28130	29116	25384	18206	10696	7270	6897	14854	31580	14446	15022	19597	-1.378	-0.458	-0.179	-0.12	-0.32	-0.8	-0.557	-0.645	0.472	1.558	0.433	0.489	0.873	-
1111	XM_002293587.1	THAPSDRAFT_24710	Silica matrix protein SiMat7 (Koetzsch et al., 2016)	132970	43348	106197	187614	169486	188461	170233	83566	63798	61801	93735	209306	106146	71248	86538	-1.654	-0.325	0.496	0.351	0.503	0.357	-0.372	-0.419	0.174	1.34	0.356	-0.214	0.065	-
1112	XM_002291106.1	THAPSDRAFT_23191	SiMat7-like protein	56481	19162	49387	87364	70536	55409	59296	30871	22936	23048	43309	66504	45538	30637	36896	-1.6285	-0.206	0.588	0.3335	-0.0255	0.0045	-0.4235	-0.4175	0.4745	1.1035	0.5455	-0.007	0.219	-
1113	XM_002295967.1	THAPS_23641	predicted protein	14458	4469	9138	18185	17174	12026	12272	10180	7670	6198	10552	23229	18886	8578	7569	-1.698	-0.662	0.324	0.245	-0.265	-0.244	-0.408	-0.704	0.068	1.205	0.908	-0.232	-0.413	-
1114	XM_002289465.1	THAPSDRAFT_4804	predicted protein	1504	434	1518	1924	1830	962	1234	863	666	592	676	1620	1038	718	896	-1.88	0.012	0.352	0.284	-0.643	-0.283	-0.375	-0.554	-0.353	0.909	0.26	-0.266	0.044	-
1115	XM_002288516.1	THAPSDRAFT_21977	predicted protein	3470	1518	3666	4354	3745	2486	2136	1242	666	865	1272	3600	2156	1290	1451	-1.199	0.077	0.3305	0.093	-0.486	-0.723	-0.8215	-0.4565	0.1105	1.611	0.8615	0.13	0.295	-
1116	XM_002290186.1	THAPSDRAFT_5337	predicted protein	1854	772	2084	2332	2184	1484	1152	887	666	714	862	1844	1295	966	985	-1.271	0.166	0.33	0.236	-0.321	-0.696	-0.416	-0.321	-0.045	1.055	0.546	0.122	0.151	-
1117	XM_002291859.1	THAPSDRAFT_29244	peptidyl-prolyl cis-trans isomerase	28646	11778	27628	29264	27800	28730	24019	16494	13420	14564	19805	36417	24360	14520	16522	-1.372	-0.0645	0.01	-0.068	0.004	-0.282	-0.329	-0.213	0.2415	1.0655	0.514	-0.229	-0.0255	-
1118	XM_002287168.1	THAPSDRAFT_2233	v-type ATPase	45306	22861	40344	51848	41418	39299	30388	19648	12612	13002	20472	46449	26242	18403	18935	-1.007	-0.167	0.19	-0.129	-0.206	-0.578	-0.64	-0.598	0.059	1.223	0.395	-0.094	-0.064	-
1119	XM_002293602.1	THAPSDRAFT_24722	predicted protein	14398	1754	12019	17772	9877	10226	12850	8064	10287	7266	10588	17794	11442	4384	5294	-3.069	-0.259	0.305	-0.543	-0.498	-0.167	0.351	-0.15	0.392	1.141	0.505	-0.879	-0.61	-
1120	XM_002291203.1	THAPSDRAFT_6536	predicted protein	5432	1124	2900	6084	4910	1936	3262	2680	3168	2499	2593	6157	4869	1510	1706	-2.296	-0.904	0.164	-0.147	-1.488	-0.747	0.244	-0.098	-0.045	1.201	0.863	-0.825	-0.65	-
1121	XM_002295756.1	THAPS_269233	HSF36/Tp_HSF_3.4d, heat shock transcription factor	1433	828	670	1392	1151	810	1045	788	1110	845	1188	1780	1254	634	541	-0.796	-1.096	-0.044	-0.316	-0.822	-0.465	0.508	0.114	0.608	1.174	0.672	-0.298	-0.533	-
1122	XM_002296218.1	THAPS_35544	TpMyb2R4	8985	5155	8105	8496	8603	5745	5645	2565	3303	3747	3738	7260	4344	2219	2668	-0.821	-0.151	-0.086	-0.103	-0.668	-0.719	0.387	0.5505	0.5775	1.5255	0.7965	-0.179	0.0785	-
1123	XM_002289426.1	THAPSDRAFT_262272	oxidoreductase	2132	1213	1831	1902	1312	962	1116	834	1030	1066	939	2180	1676	871	952	-0.816	-0.219	-0.165	-0.702	-1.147	-0.935	0.311	0.358	0.178	1.394	1.015	0.071	0.199	-
1124	XM_002288717.1	THAPSDRAFT_261727	hypothetical protein THAPSDRAFT_261727	270	132	262	323	201	164	194	149	152	181	172	360	280	162	164	-1.03	-0.027	0.2665	-0.406	-0.6995	-0.474	0.024	0.257	0.1975	1.254	0.8985	0.1155	0.129	-
1125	XM_002293777.1	THAPSDRAFT_37302	serine protease family S09X, putative	306	125	289	348	210	177	141	187	172	175	242	468	340	202	197	-1.249	-0.0985	0.1685	-0.533	-0.7695	-1.098	-0.0995	-0.0885	0.3845	1.326	0.867	0.1185	0.0875	-
1126	XM_002290717.1	THAPSDRAFT_262564	v-type h-atpase subunit	14823	7394	12591	14960	12514	9706	8580	5662	4698	6272	7132	13479	10183	4904	5112	-1.033	-0.24	0.007	-0.253	-0.615	-0.788	-0.272	0.111	0.333	1.251	0.84	-0.212	-0.148	-
1127	XM_002297140.1	THAPSDRAFT_11377	predicted protein	1604	1229	1898	2602	1620	898	1407	948	994	797	1211	2145	1163	730	860	-0.441	0.2475	0.69	-0.006	-0.849	-0.212	0.0645	-0.2505	0.355	1.1865	0.2985	-0.378	-0.1455	X
1128	XM_002293317.1	THAPSDRAFT_9414	predicted protein	1734	924	1935	2626	1620	771	2018	1027	956	976	1160	2145	1268	579	646	-0.903	0.1605	0.6055	-0.1155	-1.178	0.2245	0.097	0.057	0.405	1.395	0.5795	-0.5865	-0.3955	-
1129	XM_002290103.1	THAPSDRAFT_268857	hypothetical protein THAPSDRAFT_268857	5478	2536	6916	7616	6608	3446	4963	2135	2046	1804	2890	6528	3091	1711	2244	-1.118	0.335	0.474	0.271	-0.676	-0.142	-0.057	-0.242	0.441	1.617	0.534	-0.316	0.077	X
1130	XM_002292519.1	THAPSDRAFT_8238	predicted protein	2083	829	1891	2632	1842	1153	2127	1252	1251	952	1540	3027	2143	1012	1120	-1.335	-0.138	0.3105	-0.2025	-0.8715	-0.008	-0.0425	-0.4125	0.2725	1.2725	0.7505	-0.3325	-0.1915	-
1131	XM_002294863.1	THAPSDRAFT_11858	predicted protein	519	204	558	700	386	348	310	354	286	273	332	1252	608	281	278	-1.345	0.103	0.412	-0.427	-0.578	-0.77	-0.321	-0.376	-0.096	1.82	0.759	-0.336	-0.347	-
1132	XM_002288417.1	THAPSDRAFT_3688	predicted protein	5080	1957	4674	6608	4558	3035	3294	1960	1550	1407	2578	4847	2333	1070	1318	-1.377	-0.1195	0.3785	-0.1595	-0.745	-0.631	-0.3335	-0.4805	0.4	1.311	0.253	-0.867	-0.569	-
1133	XM_002287968.1	THAPSDRAFT_31726	predicted protein	504	334	688	882	538	276	262	228	213	203	288	564	304	174	184	-0.598	0.45	0.798	0.094	-0.865	-0.951	-0.1	-0.176	0.334	1.306	0.406	-0.391	-0.307	X
1134	XM_002288944.1	THAPSDRAFT_21916	predicted protein	44140	30193	32432	56766	41482	24646	27394	16294	9697	12025	20386	41598	26720	11371	10042	-0.565	-0.448	0.355	-0.093	-0.841	-0.695	-0.747	-0.452	0.326	1.352	0.715	-0.517	-0.697	-
1135	XM_002295822.1	THAPS_7025	predicted protein	1850	1156	1958	1776	1488	1103	1224	774	569	618	622	1984	1194	520	626	-0.685	0.082	-0.059	-0.314	-0.746	-0.596	-0.444	-0.324	-0.317	1.358	0.625	-0.573	-0.312	-
1136	XM_002290941.1	THAPSDRAFT_23012	predicted protein	6504	1456	6281	10160	6158	1444	7598	2041	2928	1206	8252	14640	4778	2578	4192	-2.159	-0.051	0.641	-0.088	-2.171	0.213	0.679	-0.611	2.172	2.997	1.388	0.501	1.202	-
1137	XM_002292532.1	THAPSDRAFT_8263	predicted diatom-specific protein	1547	610	1230	1520	1086	285	2518	726	955	897	2720	4068	2026	1122	1274	-1.347	-0.331	-0.026	-0.511	-2.448	0.703	0.418	0.328	1.928	2.509	1.503	0.652	0.83	-
1138	XM_002291762.1	THAPSDRAFT_7586	Microtubule associated protein	4340	948	4918	7130	5882	1270	4408	1872	1642	698	7970	11672	4024	2615	4617	-2.233	0.176	0.713	0.439	-1.793	-0.016	-0.186	-1.424	2.093	2.635	1.097	0.484	1.299	-
1139	XM_002296729.1	THAPSDRAFT_25104	predicted protein	1878	711	1767	3251	1822	438	1458	949	775	344	3719	3306	1134	1432	2134	-1.405	-0.088	0.792	-0.041	-2.105	-0.365	-0.292	-1.471	1.971	1.798	0.25	0.588	1.169	-
1140	XM_002286413.1	THAPSDRAFT_1908	predicted chromosome segregation protein Spc25	2091	556	1770	2368	1470	608	1652	898	744	622	2515	4520	1623	874	1250	-1.918	-0.237	0.182	-0.505	-1.782	-0.337	-0.265	-0.524	1.492	2.334	0.855	-0.033	0.481	-
1141	XM_002296117.1	THAPS_35387	Cyclin−dependent kinase 1 CDK1	6094	1517	6740	7328	5209	1436	4746	2539	2198	1182	7657	12566	4062	2464	3768	-2.027	0.1435	0.265	-0.227	-2.1015	-0.394	-0.208	-1.1085	1.573	2.2935	0.67	-0.043	0.564	-
1142	XM_002295764.1	THAPS_35310	Kinesin family protein	4056	1110	3482	4948	3034	783	2846	1293	1112	732	5267	9329	3474	1756	2886	-2.0285	-0.223	0.2865	-0.414	-2.374	-0.5575	-0.2205	-0.8285	2.0255	2.848	1.424	0.44	1.1555	-
1143	XM_002290015.1	THAPSDRAFT_5009	predicted protein	1502	458	1325	1462	878	389	764	501	388	344	2018	3162	1221	712	943	-1.7255	-0.173	-0.08	-0.774	-1.9405	-1.0465	-0.374	-0.549	2.017	2.67	1.288	0.52	0.919	-
1144	XM_002286165.1	THAPSDRAFT_1393	Condensin complex component SMC2	15550	3162	13520	18406	12162	2304	7876	5350	6280	3674	18810	29370	10634	6222	9378	-2.3	-0.202	0.241	-0.357	-2.801	-0.992	0.232	-0.547	1.811	2.459	0.994	0.22	0.81	-
1145	XM_002297304.1	THAPSDRAFT_bd1173	Aurora kinase A	2874	662	2698	3198	1470	454	1714	1339	1046	792	3846	8729	3328	1388	1893	-2.119	-0.093	0.153	-0.968	-2.665	-0.749	-0.356	-0.766	1.519	2.702	1.311	0.051	0.499	-
1146	XM_002290233.1	THAPSDRAFT_5431	predicted protein	5566	740	4952	10462	7606	1408	10035	2962	3366	1500	10090	10949	4080	4440	7606	-2.945	-0.17	0.91	0.45	-2.02	0.849	0.184	-0.984	1.769	1.881	0.461	0.585	1.359	-
1147	XM_002295353.1	THAPS_10832	Silaffin-like protein SFLP28 (Scheffel et al., 2011)	8820	736	7329	12488	9698	1554	8466	3710	4310	1196	15214	21302	8448	3890	5643	-3.602	-0.267	0.502	0.137	-2.53	-0.121	0.22	-1.634	2.039	2.524	1.188	0.068	0.609	-
1148	XM_002292646.1	THAPSDRAFT_36420	DNA topoisomerase	7688	806	6266	7429	3703	1362	9303	4672	4538	3586	9254	25659	11197	4234	5169	-3.1855	-0.3145	-0.056	-1.0865	-2.533	0.107	-0.055	-0.4135	1.0005	2.37	1.195	-0.1725	0.1245	-
1149	XM_002287081.1	THAPSDRAFT_21094	Silica Matrix 1 (SiMat)/SFLP44/CinY4	22320	3192	14168	19614	9537	7047	22246	20084	18834	10670	55312	81040	32884	16183	17576	-2.82	-0.654	-0.211	-1.226	-1.664	-0.004	-0.079	-0.937	1.476	2.027	0.717	-0.298	-0.179	-
1150	XM_002289559.1	THAPSDRAFT_262006	alpha carbonic anhydrase of nostoc-like protein	1347	235	798	1604	816	278	731	746	407	293	2247	2967	1040	653	868	-2.582	-0.751	0.2535	-0.723	-2.2805	-0.92	-0.851	-1.328	1.616	2.008	0.4685	-0.1695	0.233	-
1151	XM_002289098.1	THAPSDRAFT_262009	hypothetical protein THAPSDRAFT_262009	5710	867	3043	5896	3282	854	4043	2790	1470	1040	8786	11602	4000	2524	3465	-2.72	-0.908	0.046	-0.8	-2.747	-0.521	-0.92	-1.433	1.663	2.062	0.497	-0.137	0.319	-
1152	XM_002297546.1	THAPSDRAFT_bd1078	predicted protein	8764	996	7674	9060	5315	2902	5120	3074	3439	456	5687	25676	8495	2910	4656	-3.137	-0.193	0.047	-0.724	-1.597	-0.785	0.355	-2.556	1.08	3.247	1.661	0.116	0.794	-
1153	XM_002292303.1	THAPSDRAFT_8181	predicted protein	6174	644	5314	5972	3615	1817	3424	3270	2270	391	4270	16746	6736	2080	3162	-3.265	-0.215	-0.048	-0.77	-1.763	-0.866	-0.528	-3.065	0.382	2.353	1.036	-0.654	-0.049	-
1154	XM_002294031.1	THAPSDRAFT_24981	predicted protein	3714	2105	4747	3972	2896	1939	2654	1800	797	1246	1473	7824	4726	2067	1746	-0.8265	0.3535	0.0995	-0.359	-0.943	-0.4815	-1.1715	-0.527	-0.282	2.126	1.3995	0.206	-0.04	-
1155	XM_002290552.1	THAPSDRAFT_5192	predicted protein	796	354	674	1236	1010	494	459	521	244	222	317	1809	1062	325	320	-1.188	-0.2355	0.64	0.3265	-0.6865	-0.9105	-1.0565	-1.1975	-0.684	1.8275	1.043	-0.643	-0.6725	X
1156	XM_002294032.1	THAPSDRAFT_37592	predicted protein	13766	3860	12861	17218	12419	10291	8993	6986	6870	5332	8992	25771	16486	7967	8632	-1.841	-0.098	0.322	-0.15	-0.42	-0.616	-0.025	-0.393	0.364	1.885	1.24	0.191	0.306	-
1157	XM_002285920.1	THAPSDRAFT_909	predicted protein	2118	740	2220	2395	1702	1321	1658	1012	910	671	1202	3700	2167	807	1173	-1.53	0.065	0.1835	-0.3215	-0.691	-0.339	-0.158	-0.5975	0.2505	1.869	1.091	-0.336	0.196	-
1158	XM_002289848.1	THAPSDRAFT_22365	predicted protein	1079	188	736	1244	926	606	676	484	411	396	590	1918	1060	446	498	-2.529	-0.552	0.204	-0.22	-0.834	-0.693	-0.238	-0.295	0.284	1.986	1.13	-0.118	0.032	-
1159	XM_002292983.1	THAPSDRAFT_9092	predicted protein	2552	524	2074	3386	1820	1770	1592	1028	738	546	889	3599	2271	894	935	-2.302	-0.301	0.408	-0.488	-0.53	-0.68	-0.477	-0.921	-0.21	1.807	1.144	-0.203	-0.146	-
1160	XM_002288807.1	THAPSDRAFT_3477	predicted protein	1215	359	1254	1088	760	623	532	397	343	305	488	1209	775	432	511	-1.7655	0.0445	-0.1665	-0.679	-0.97	-1.19	-0.206	-0.381	0.2975	1.6035	0.965	0.123	0.357	-
1161	XM_002287250.1	THAPSDRAFT_2418	Unknown diatom specific protein	6619	1318	6591	8386	5935	2544	2939	2684	2518	2304	2942	13056	8138	2982	3086	-2.333	-0.007	0.341	-0.159	-1.381	-1.186	-0.082	-0.239	0.141	2.294	1.609	0.163	0.211	-
1162	XM_002297202.1	THAPSDRAFT_bd622	Unknown diatom spesific protein	12462	2852	8452	16022	9502	4738	5644	5113	4088	3818	4455	16986	15579	5790	5452	-2.129	-0.56	0.361	-0.392	-1.395	-1.143	-0.319	-0.42	-0.196	1.721	1.61	0.183	0.096	-
1163	XM_002291137.1	THAPSDRAFT_23223	predicted protein	5168	848	5372	9530	6289	1957	3714	2494	1584	1054	2459	17540	7659	2650	3173	-2.609	0.055	0.883	0.282	-1.405	-0.478	-0.652	-1.241	-0.018	2.811	1.621	0.09	0.351	-
1164	XM_002295063.1	THAPSDRAFT_25790	predicted protein	5608	770	4848	8138	5436	3130	4276	3700	2585	1802	4180	14081	6984	2240	2827	-2.929	-0.209	0.535	-0.045	-0.84	-0.423	-0.519	-1.045	0.176	1.928	0.908	-0.725	-0.392	-
1165	XM_002295251.1	THAPSDRAFT_12162	Silaffin-like protein SFLP39 (Scheffel et al., 2011)	1019	172	1376	1479	800	268	382	519	206	151	462	4380	1339	475	502	-2.6095	0.4405	0.5405	-0.344	-1.921	-1.425	-1.3335	-1.7915	-0.1685	3.064	1.3355	-0.1285	-0.047	-
1166	XM_002289153.1	THAPSDRAFT_4191		802	161	951	1172	494	246	380	431	280	258	373	2236	972	329	358	-2.315	0.246	0.544	-0.701	-1.709	-1.08	-0.626	-0.738	-0.208	2.37	1.16	-0.39	-0.269	-
1167	XM_002295923.1	THAPS_7237	Unknown diatom specific protein	810	206	904	739	451	204	344	450	180	212	332	3036	1422	458	370	-2.001	0.157	-0.134	-0.846	-1.988	-1.253	-1.329	-1.092	-0.44	2.745	1.649	0.025	-0.28	-
1168	XM_002294785.1	THAPSDRAFT_11707	Violaxanthin de-epoxidase (Dde1)	9002	14230	11438	16193	15154	2779	5517	2747	6382	3751	4770	4830	4868	3914	1635	0.661	0.338	0.84	0.749	-1.696	-0.705	1.216	0.447	0.796	0.816	0.818	0.512	-0.748	X
1169	XM_002291396.1	THAPSDRAFT_6139	Light harvesting protein	33884	60174	40360	73244	60711	12512	13026	6960	11745	9296	12937	13245	14693	9198	2690	0.814	0.245	1.095	0.84	-1.44	-1.382	0.747	0.409	0.893	0.928	1.077	0.402	-1.372	X
1170	XM_002294708.1	THAPSDRAFT_11557	predicted protein	84836	273334	99015	173008	116932	28106	35446	28185	69838	37026	50713	60304	51993	38528	13952	1.655	0.222	1.001	0.46	-1.593	-1.268	1.327	0.408	0.866	1.117	0.904	0.471	-0.994	X
1171	XM_002292170.1	THAPSDRAFT_7916	predicted protein	66606	106670	69457	109028	97070	37606	26333	14400	20610	16586	20560	28774	29181	23740	8235	0.671	0.06	0.698	0.543	-0.824	-1.348	0.517	0.204	0.512	0.997	1.019	0.721	-0.806	X
1172	XM_002294809.1	THAPSDRAFT_38667	fucoxanthin chlorophyll a/c protein 4	107991	147636	134512	225910	160766	52990	48806	30672	53339	42214	35442	54202	51810	41793	12934	0.432	0.314	1.06	0.574	-1.027	-1.197	0.797	0.457	0.202	0.82	0.756	0.446	-1.246	X
1173	XM_002296108.1	THAPS_6895	predicted protein	1606	3202	1484	2214	1967	539	610	357	914	548	722	638	675	458	347	0.975	-0.119	0.455	0.293	-1.575	-1.412	1.367	0.629	1.032	0.852	0.933	0.372	-0.025	-
1174	XM_002293329.1	THAPSDRAFT_37198	Tp_Aureochrome2/AUREO1c	23984	39053	34312	45624	28556	4816	8543	5190	15308	7650	6524	8963	7724	5894	3408	0.6455	0.5155	0.914	0.2455	-2.317	-1.5	1.5665	0.5565	0.3315	0.787	0.578	0.186	-0.6085	X
1175	XM_002287034.1	THAPSDRAFT_1967	predicted protein	9636	29518	15459	19810	16736	1086	2578	1364	3511	3453	4044	2606	3497	3017	848	1.566	0.6765	0.963	0.785	-3.143	-1.919	1.3665	1.3195	1.572	0.9395	1.364	1.151	-0.686	-
1176	XM_002287327.1	THAPSDRAFT_31705	predicted protein	25484	11276	29002	42742	40116	6111	6454	4606	4630	5986	7086	7910	9770	8014	2672	-1.178	0.184	0.746	0.657	-2.058	-2.009	0.012	0.382	0.625	0.784	1.085	0.803	-0.783	-
1177	XM_002287221.1	THAPSDRAFT_2356	predicted aquaporin	76190	50389	68389	101536	65868	10464	13662	6257	11117	9880	10666	11372	14772	10949	2850	-0.739	-0.164	0.405	-0.211	-2.866	-2.487	0.829	0.64	0.77	0.863	1.24	0.801	-1.137	-
1178	XM_002288448.1	THAPSDRAFT_3748	hypothetical protein THAPSDRAFT_3748	7652	13148	10932	11416	5396	689	18716	4858	15376	11944	5648	18466	16380	4886	2380	0.766	0.514	0.576	-0.515	-3.473	0.926	1.654	1.268	0.22	1.924	1.757	0.008	-1.035	-
1179	XM_002292858.1	THAPSDRAFT_24225	predicted protein	19204	23817	28018	26157	13319	1529	14210	2790	9315	5286	4191	5610	5046	3966	3244	-0.142	0.545	0.389	-0.6205	-3.6815	-0.484	1.614	0.892	0.5465	0.9445	0.771	0.425	0.103	-
1180	XM_002287524.1	THAPSDRAFT_21539	predicted protein	13379	11658	16527	16799	5791	696	7916	3043	8215	5982	6199	4508	3950	2970	2434	-0.205	0.305	0.321	-1.215	-4.266	-0.757	1.433	0.975	1.027	0.559	0.358	-0.036	-0.341	-
1181	XM_002293434.1	THAPSDRAFT_9653	predicted protein	4464	4886	2070	2938	2838	2856	2985	910	2078	2756	3960	2940	4618	2784	1950	0.125	-1.108	-0.604	-0.655	-0.646	-0.589	1.192	1.602	2.125	1.694	2.346	1.613	1.101	-
1182	XM_002294496.1	THAPSDRAFT_10749	predicted protein	1336	1515	704	920	824	839	700	401	780	923	1346	1158	1550	949	674	0.181	-0.924	-0.554	-0.697	-0.673	-0.931	0.959	1.196	1.743	1.529	1.945	1.242	0.746	-
1183	XM_002292753.1	THAPSDRAFT_8309	predicted protein	893	1534	482	564	648	334	428	286	502	584	1073	1074	1312	770	488	0.768	-0.892	-0.685	-0.48	-1.418	-1.062	0.807	1.037	1.912	1.909	2.203	1.434	0.769	-
1184	XM_002289232.1	THAPSDRAFT_4348	predicted protein	1066	842	548	739	666	624	406	200	270	483	1067	1300	1436	714	407	-0.3475	-0.9405	-0.5115	-0.6685	-0.761	-1.4715	0.483	1.2865	2.432	2.7265	2.8505	1.8445	1.027	-
1185	XM_002288119.1	THAPSDRAFT_3108	predicted protein	922	733	390	508	712	495	233	230	331	442	605	725	1386	872	440	-0.36	-1.24	-0.867	-0.385	-0.897	-1.988	0.529	0.94	1.4	1.661	2.597	1.925	0.939	-
1186	XM_002287541.1	THAPSDRAFT_21557	predicted protein	5160	5485	2854	2632	1874	1864	2945	831	1990	2161	4093	3992	4524	2696	1400	0.083	-0.856	-0.978	-1.466	-1.469	-0.812	1.26	1.385	2.316	2.273	2.458	1.714	0.763	-
1187	XM_002288063.1	THAPSDRAFT_3001	predicted protein	2137	1533	1188	1215	911	788	813	313	545	918	1511	1755	1864	1147	614	-0.5015	-0.849	-0.8275	-1.2315	-1.4435	-1.4175	0.796	1.5495	2.267	2.4825	2.5595	1.8695	0.9615	-
1188	XM_002297450.1	THAPSDRAFT_bd917	predicted protein	12994	8956	4526	8814	6158	6464	6816	2784	7806	11156	17056	12154	14158	7437	4806	-0.545	-1.521	-0.562	-1.078	-1.007	-0.944	1.552	2.062	2.676	2.191	2.41	1.482	0.851	-
1189	XM_002296923.1	THAPSDRAFT_11199	predicted protein	526	570	236	261	325	442	149	100	264	474	608	286	610	326	242	0.105	-1.158	-1.012	-0.695	-0.249	-1.82	1.394	2.234	2.6	1.509	2.604	1.699	1.273	-
1190	XM_002286649.1	THAPSDRAFT_1204	predicted protein	3896	3214	1738	2686	2976	3746	1172	478	1155	1440	1612	946	1980	1482	1310	-0.289	-1.16	-0.532	-0.386	-0.052	-1.754	1.356	1.672	1.837	1.065	2.133	1.712	1.538	-
1191	XM_002294693.1	THAPSDRAFT_11529	predicted protein	1984	1650	1174	1509	1543	1875	712	574	1780	2536	3143	1933	3602	1899	914	-0.289	-0.753	-0.4	-0.36	-0.077	-1.474	1.628	2.123	2.455	1.753	2.651	1.728	0.67	-
1192	XM_002289361.1	THAPSDRAFT_262217	hypothetical protein THAPSDRAFT_262217	1858	1248	909	1198	1298	973	620	630	1610	2352	3282	1594	2550	1278	778	-0.574	-1.032	-0.635	-0.517	-0.934	-1.589	1.352	1.893	2.38	1.333	2.014	1.018	0.301	-
1193	XM_002295478.1	THAPS_25324	Silaffin-like protein (SFLP77, Scheffel et al., 2011), FG-GAP repeat protein, contains PT-repeats	3596	2336	1673	2158	2566	2048	1436	891	1772	2534	3160	1980	3493	1764	1373	-0.621	-1.104	-0.735	-0.485	-0.81	-1.328	0.99	1.507	1.827	1.15	1.971	0.985	0.623	-
1194	XM_002295189.1	THAPSDRAFT_12025	predicted protein	507	332	292	406	420	282	318	225	556	633	946	661	758	424	384	-0.617	-0.796	-0.3255	-0.281	-0.8455	-0.6745	1.301	1.485	2.0735	1.5485	1.752	0.9125	0.7705	-
1195	XM_002290758.1	THAPSDRAFT_5607	predicted protein	5434	3174	3414	4676	4970	3150	1356	780	1959	3040	3143	1580	3342	1418	928	-0.778	-0.688	-0.217	-0.138	-0.792	-2.008	1.328	1.951	2.028	1.027	2.117	0.879	0.263	-
1196	XM_002292903.1	THAPSDRAFT_263852	sulfate permease	919	567	512	670	866	678	259	304	532	670	1207	502	1068	534	363	-0.705	-0.8225	-0.4865	-0.1095	-0.4495	-1.9185	0.8465	1.165	2.026	0.7625	1.8465	0.8545	0.2945	-
1197	XM_002296988.1	THAPSDRAFT_14971	Dual specificity protein phosphatase	776	373	455	901	524	390	195	198	461	549	820	703	797	378	224	-1.555	-0.77	0.206	-0.569	-0.994	-1.994	1.226	1.484	2.066	1.837	2.024	0.948	0.191	-
1198	XM_002286432.1	THAPSDRAFT_1942	predicted protein	4200	1652	1910	2694	2960	3642	2133	1072	3709	3962	3844	2238	3862	1902	1492	-1.394	-1.141	-0.64	-0.508	-0.205	-0.99	1.778	1.886	1.843	1.063	1.849	0.829	0.478	-
1199	XM_002289365.1	THAPSDRAFT_22338	predicted protein	3543	1508	1517	1958	2257	2345	1909	853	2316	3155	3256	1978	2813	1530	1242	-1.257	-1.224	-0.857	-0.65	-0.598	-0.892	1.433	1.887	1.933	1.212	1.721	0.843	0.54	-
1200	XM_002292155.1	THAPSDRAFT_7895	predicted protein	2141	828	772	998	1009	1549	1238	829	3074	3130	3796	1643	3806	2331	1542	-1.384	-1.468	-1.096	-1.084	-0.465	-0.789	1.887	1.915	2.194	0.986	2.198	1.491	0.894	-
1201	XM_002293454.1	THAPSDRAFT_24587	predicted protein	3696	2003	526	1012	1913	2141	1316	461	1037	1273	1603	909	1352	1242	1148	-0.897	-2.844	-1.905	-0.9595	-0.787	-1.496	1.2455	1.536	1.8755	1.0565	1.627	1.5065	1.3945	-
1202	XM_002296225.1	THAPS_269273	Contains TpRCR domain, (Davis and Palenik, 2008)	4200	2272	2152	1136	764	1197	890	441	1052	1284	786	778	1214	1501	838	-0.872	-0.959	-1.877	-2.449	-1.847	-2.275	1.237	1.414	0.842	0.782	1.465	1.775	0.934	-
1203	XM_002294911.1	THAPSDRAFT_11939	predicted protein	730	317	352	407	422	340	140	151	239	256	429	390	573	373	285	-1.387	-1.05	-0.839	-0.7885	-1.101	-2.4	0.61	0.7695	1.513	1.3665	1.922	1.3005	0.9125	-
1204	XM_002294907.1	THAPSDRAFT_11933	predicted protein	2028	1083	797	1242	748	726	427	223	312	466	542	561	1083	676	466	-0.9135	-1.3485	-0.7175	-1.44	-1.4885	-2.282	0.4915	1.067	1.286	1.337	2.286	1.6035	1.058	-
1205	XM_002286356.1	THAPSDRAFT_1779	predicted protein	4046	2576	1316	2562	1294	688	1168	388	584	824	1868	984	890	910	809	-0.655	-1.651	-0.696	-1.653	-2.56	-1.83	0.589	1.087	2.269	1.34	1.197	1.231	1.058	-
1206	XM_002291345.1	THAPSDRAFT_6032	predicted protein	3718	1506	1234	1157	1744	1818	1152	746	402	597	1078	1724	3234	2454	1593	-1.61	-1.589	-1.684	-1.094	-1.033	-1.691	-0.914	-0.319	0.533	1.21	2.113	1.719	1.096	-
1207	XM_002286068.1	THAPSDRAFT_1210	predicted protein	20516	6978	6844	16929	14166	9836	5586	3962	3726	6743	15028	10234	16563	8624	6208	-1.557	-1.579	-0.294	-0.53	-1.056	-1.877	-0.089	0.756	1.923	1.366	2.041	1.122	0.648	-
1208	XM_002290232.1	THAPSDRAFT_22734	SiMat7-like protein	48816	19939	13738	39638	33624	17726	12109	12665	9885	18090	31483	23800	47600	23592	15416	-1.299	-1.829	-0.346	-0.542	-1.461	-2.02	-0.361	0.502	1.313	0.904	1.907	0.896	0.278	-
1209	XM_002294703.1	THAPSDRAFT_11548	predicted protein	3901	1489	1133	1264	2341	979	683	704	597	1023	2647	1145	3668	1586	1130	-1.4285	-1.78	-1.6395	-0.768	-2.018	-2.513	-0.25	0.5195	1.895	0.694	2.343	1.1465	0.6715	-
1210	XM_002286753.1	THAPSDRAFT_1415	PHB domain protein	3672	618	1118	2841	1592	530	786	886	2088	2176	2019	2543	3273	1292	1095	-2.59	-1.717	-0.37	-1.205	-2.79	-2.228	1.236	1.296	1.187	1.518	1.876	0.542	0.307	-
1211	XM_002289798.1	THAPSDRAFT_4547	predicted protein	3119	908	769	1652	1516	483	839	608	1487	1735	1676	1170	1831	684	567	-1.7855	-2.0135	-0.95	-1.05	-2.6815	-1.9355	1.265	1.4975	1.4395	0.9585	1.57	0.167	-0.1165	-
1212	XM_002292102.1	THAPSDRAFT_23875	predicted protein	2868	916	1401	2284	1313	934	668	838	912	1116	1457	2311	3124	1344	907	-1.681	-1.034	-0.344	-1.127	-1.618	-2.112	0.119	0.414	0.787	1.464	1.898	0.681	0.113	-
1213	XM_002292968.1	THAPSDRAFT_9055	predicted protein	5342	1472	2546	4163	2988	1377	1513	1470	2358	2688	3888	5024	5318	1980	1660	-1.8675	-1.074	-0.371	-0.846	-1.9655	-1.8225	0.681	0.866	1.4065	1.771	1.8565	0.4285	0.1695	-
1214	XM_002286267.1	THAPSDRAFT_1594	predicted protein	3576	1028	1562	2346	2279	715	772	844	859	1132	1870	2174	2742	1028	903	-1.837	-1.195	-0.621	-0.651	-2.323	-2.214	0.024	0.424	1.146	1.365	1.7	0.285	0.096	-
1215	XM_002295693.1	THAPS_23381	predicted protein	3605	1233	1388	2679	2222	1494	1440	1223	2331	3053	3701	2318	2890	1232	986	-1.549	-1.379	-0.433	-0.702	-1.272	-1.327	0.93	1.322	1.6	0.925	1.24	0.012	-0.309	-
1216	XM_002286908.1	THAPSDRAFT_1716	predicted protein	1891	633	677	1146	1045	971	483	549	738	959	1008	854	1318	648	486	-1.5965	-1.482	-0.7265	-0.8595	-0.964	-2.038	0.4195	0.7925	0.8595	0.632	1.237	0.2255	-0.1825	-
1217	XM_002292430.1	THAPSDRAFT_23990	predicted protein	3062	1191	897	1511	1600	672	1021	716	841	1400	2201	2426	2392	1190	591	-1.2855	-1.7285	-1.04	-0.9925	-2.102	-1.636	0.194	0.9245	1.549	1.727	1.655	0.6755	-0.3035	-
1218	XM_002296503.1	THAPSDRAFT_8704	predicted protein	3575	1939	1456	2223	1895	1318	1151	1260	1474	2510	4224	1970	3472	2200	1034	-0.8495	-1.335	-0.7415	-1.091	-1.5055	-1.9375	0.1555	0.998	1.84	0.7295	1.5025	0.9105	-0.185	-
1219	XM_002295975.1	THAPS_6626	predicted protein	9278	3832	2235	5460	4387	2614	2464	2454	4742	6808	7664	4110	8196	3866	2740	-1.281	-2.055	-0.775	-1.082	-1.828	-1.924	0.944	1.465	1.643	0.744	1.737	0.656	0.156	-
1220	XM_002296367.1	THAPSDRAFT_24312	predicted protein	29238	34578	15333	13955	12470	6934	24134	4958	4078	6148	8463	27202	42512	29712	12772	0.235	-0.932	-1.067	-1.229	-2.075	-0.296	-0.279	0.313	0.769	2.458	3.103	2.586	1.368	-
1221	XM_002296964.1	THAPSDRAFT_11093	predicted protein	2270	1707	1570	862	737	318	2173	461	247	279	545	1723	2716	2578	1218	-0.4235	-0.531	-1.3985	-1.6275	-2.8395	-0.09	-0.719	-0.5615	0.4295	2.0795	2.7365	2.665	1.5815	-
1222	XM_002295686.1	THAPS_263081	LRR protein	7365	5170	2492	2724	2028	942	9484	2736	2018	4505	12446	22834	17530	10840	4736	-0.514	-1.563	-1.461	-1.863	-3.066	0.337	-0.428	0.728	2.196	3.067	2.674	1.995	0.796	-
1223	XM_002296900.1	THAPSDRAFT_11150	Cyclin−like protein	5610	3456	1980	2456	1678	894	3367	1071	1370	1882	3577	7115	8284	4834	2136	-0.716	-1.505	-1.201	-1.742	-2.669	-0.755	0.359	0.827	1.752	2.743	2.963	2.186	1.01	-
1224	XM_002289667.1	THAPSDRAFT_4293	predicted protein	3700	2192	1500	2634	1990	1760	2874	1320	722	1274	4298	6318	5666	3846	1728	-0.761	-1.301	-0.509	-0.894	-1.082	-0.392	-0.871	-0.108	1.703	2.259	2.079	1.542	0.377	-
1225	XM_002296165.1	THAPS_7017	predicted protein	7560	4402	1676	2784	2178	2136	5949	2798	1896	2046	5140	11021	10834	6407	2627	-0.78	-2.171	-1.448	-1.796	-1.825	-0.346	-0.535	-0.429	0.901	2.002	1.976	1.221	-0.074	-
1226	XM_002288572.1	THAPSDRAFT_32805	predicted protein	5524	5218	3523	3653	3498	3324	2220	1432	1594	2582	4044	5744	4878	3594	2232	-0.096	-0.648	-0.604	-0.658	-0.732	-1.332	0.155	0.851	1.5	2.005	1.77	1.328	0.641	-
1227	XM_002296816.1	THAPSDRAFT_10525	predicted protein	4204	3540	2094	2747	3107	3130	2413	1369	1450	1632	2522	5026	5981	4179	2148	-0.2725	-0.9925	-0.591	-0.433	-0.4845	-0.7845	0.0715	0.2635	0.8805	1.846	2.09	1.573	0.597	-
1228	XM_002287874.1	THAPSDRAFT_261437	hypothetical protein THAPSDRAFT_261437	1228	1654	702	796	730	640	508	398	322	402	718	1082	1708	1556	694	0.428	-0.806	-0.635	-0.751	-0.942	-1.275	-0.307	0.016	0.849	1.425	2.1	1.967	0.801	-
1229	XM_002286518.1	THAPSDRAFT_940	predicted protein	1866	1614	1600	1764	1477	746	363	416	465	582	928	1410	1736	952	576	-0.225	-0.219	-0.076	-0.333	-1.325	-2.358	0.172	0.489	1.168	1.772	2.072	1.202	0.48	-
1230	XM_002286756.1	THAPSDRAFT_20821	SCP-like extracellular domain protein	2922	2188	2532	2864	2031	647	1552	850	608	946	1174	2290	3471	2654	1396	-0.424	-0.206	-0.029	-0.524	-2.174	-0.917	-0.483	0.152	0.461	1.429	2.027	1.641	0.712	-
1231	XM_002288281.1	THAPSDRAFT_3424	predicted protein	763	574	502	399	392	266	322	326	210	288	339	968	1484	906	459	-0.44	-0.601	-0.938	-0.958	-1.517	-1.251	-0.621	-0.165	0.067	1.58	2.197	1.487	0.503	-
1232	XM_002292752.1	THAPSDRAFT_8308	predicted protein	488	437	200	251	207	126	337	144	224	266	534	471	394	201	145	-0.182	-1.288	-0.98	-1.261	-1.956	-0.6	0.649	0.901	1.91	1.722	1.468	0.499	0.029	-
1233	XM_002292856.1	THAPSDRAFT_24224	predicted protein	3478	2834	1289	1496	1248	977	2356	808	1136	1558	2280	2481	2338	1693	1278	-0.32	-1.432	-1.228	-1.483	-1.832	-0.596	0.491	0.948	1.496	1.619	1.533	1.066	0.662	-
1234	XM_002294840.1	THAPSDRAFT_11817	predicted protein	646	354	270	312	286	176	210	144	146	178	386	750	666	402	233	-0.879	-1.248	-1.056	-1.17	-1.877	-1.615	0.008	0.299	1.419	2.38	2.204	1.475	0.691	-
1235	XM_002297039.1	THAPSDRAFT_264603	hypothetical protein THAPSDRAFT_264603	1214	1150	535	416	340	230	326	282	309	526	938	1104	1192	653	327	-0.083	-1.191	-1.587	-1.84	-2.403	-1.907	0.129	0.89	1.732	1.956	2.076	1.208	0.209	-
1236	XM_002291374.1	THAPSDRAFT_262807	hypothetical protein THAPSDRAFT_262807	1956	2224	3746	995	696	390	930	423	484	580	1292	1106	684	524	648	0.166	0.939	-0.989	-1.495	-2.329	-1.071	0.194	0.452	1.612	1.388	0.697	0.308	0.618	-
1237	XM_002289146.1	THAPSDRAFT_22120	predicted protein	8278	6806	7430	7290	3704	2536	1700	1180	1024	1703	3860	1924	2038	1446	822	-0.284	-0.16	-0.208	-1.165	-1.709	-2.289	-0.205	0.508	1.707	0.708	0.79	0.294	-0.52	-
1238	XM_002293796.1	THAPSDRAFT_9993	histone H1	26152	29646	11023	18753	12700	4482	8300	5706	4317	4245	11548	19399	12438	7086	9088	0.162	-1.247	-0.497	-1.042	-2.559	-1.658	-0.401	-0.433	1.018	1.767	1.118	0.313	0.672	-
1239	XM_002293970.1	THAPSDRAFT_9991	histone H1	23700	24850	10649	17053	13890	4173	9804	6314	4347	4375	11379	18260	11720	6665	8736	0.053	-1.155	-0.48	-0.771	-2.514	-1.279	-0.54	-0.532	0.847	1.532	0.887	0.076	0.468	-
1240	XM_002293795.1	THAPSDRAFT_9990	Unknown diatom specific protein	1687	339	1389	1386	749	204	873	552	974	566	1936	3962	2096	800	1061	-2.2705	-0.242	-0.2685	-1.145	-2.991	-1.0195	0.824	0.033	1.8235	2.837	1.929	0.525	0.927	-
1241	XM_002289036.1	THAPSDRAFT_3952	predicted protein	1874	465	1622	1512	1020	588	448	548	745	554	1362	3150	1706	630	775	-2.011	-0.207	-0.32	-0.887	-1.669	-2.084	0.434	0.015	1.309	2.521	1.634	0.199	0.49	-
1242	XM_002291225.1	THAPSDRAFT_6586	SiMat7-like protein	1963	337	1973	2410	1088	412	510	559	392	316	1482	3449	1656	595	672	-2.572	0.009	0.28	-0.861	-2.255	-1.943	-0.517	-0.841	1.408	2.627	1.569	0.092	0.266	-
1243	XM_002295850.1	THAPS_7090	Unknown diatom specific protein	629	142	294	529	220	103	97	238	298	123	920	826	293	288	400	-2.135	-1.098	-0.248	-1.51	-2.605	-2.697	0.337	-0.949	1.964	1.806	0.311	0.287	0.76	-
1244	XM_002289602.1	THAPSDRAFT_4166	predicted protein	3306	754	2494	4488	2522	971	2034	878	1864	1520	1762	5517	4379	1588	1541	-2.143	-0.406	0.439	-0.396	-1.767	-0.7	1.249	0.942	1.167	2.805	2.481	1.019	0.975	-
1245	XM_002287450.1	THAPSDRAFT_21476	predicted protein	6122	1974	8207	9601	3716	1405	2220	1088	1764	1280	1160	5283	3612	1619	1721	-1.632	0.422	0.645	-0.724	-2.123	-1.464	0.697	0.23	0.092	2.278	1.731	0.572	0.661	-
1246	XM_002291174.1	THAPSDRAFT_23263	Unknown protein	3406	916	2570	4497	2471	1248	1387	1276	2116	2108	2342	4478	4360	1749	1397	-1.9	-0.407	0.398	-0.465	-1.45	-1.298	0.747	0.74	0.893	1.822	1.784	0.472	0.148	-
1247	XM_002288128.1	THAPSDRAFT_3123	predicted protein	7867	1375	5272	9329	5008	2350	5376	2891	3168	3719	3598	9287	9179	4520	4405	-2.4695	-0.5905	0.262	-0.682	-1.7835	-0.5615	0.127	0.356	0.339	1.684	1.6925	0.6555	0.601	-
1248	XM_002295703.1	THAPS_6781	Protein tyrosine phosphatase-like protein	10934	3177	18196	15270	5870	2034	4618	1640	2830	2371	4472	4906	1794	2718	4443	-1.791	0.733	0.471	-0.901	-2.462	-1.247	0.786	0.513	1.451	1.586	0.135	0.729	1.442	-
1249	XM_002292941.1	THAPSDRAFT_24443	predicted protein	2861	571	1298	3136	1778	376	1704	726	840	1289	1932	2516	2896	1140	1079	-2.372	-1.142	0.132	-0.687	-2.927	-0.748	0.212	0.831	1.414	1.796	1.997	0.653	0.574	-
1250	XM_002288002.1	THAPSDRAFT_39677	TpMyb3R4	11154	2063	8360	12940	4483	1195	4584	2950	2958	3512	5027	18922	10948	3406	3612	-2.4515	-0.419	0.199	-1.323	-3.244	-1.2915	0.058	0.3075	0.8235	2.7255	1.9495	0.2565	0.3285	-
1251	XM_002289769.1	THAPSDRAFT_4491	SMC-domain protein	2204	312	1080	1730	986	314	526	694	632	716	801	2972	1785	678	638	-2.83	-1.032	-0.368	-1.16	-2.812	-2.069	-0.133	0.049	0.208	2.099	1.361	-0.034	-0.122	-
1252	XM_002291297.1	THAPSDRAFT_262708	TPR domain protein	5035	740	2184	4982	2258	544	1704	1059	1507	1530	1167	3895	4571	1598	1781	-2.773	-1.213	-0.019	-1.158	-3.211	-1.563	0.52	0.529	0.154	1.895	2.125	0.609	0.762	-
1253	XM_002289518.1	THAPSDRAFT_22484	Unknown diatom specific protein	7286	1121	2764	7379	3492	1172	2926	1525	1575	1439	1472	4892	5722	2158	2122	-2.714	-1.4035	0.0185	-1.062	-2.6385	-1.3155	0.105	-0.0395	0.0075	1.7355	1.9645	0.561	0.534	-
1254	XM_002291946.1	THAPSDRAFT_7484	predicted protein	5834	1703	2966	5043	3317	1020	2475	2001	2844	2860	4409	5398	4888	1972	2103	-1.707	-0.869	-0.201	-0.868	-2.533	-1.308	0.4535	0.4765	1.134	1.4465	1.269	-0.0535	0.032	-
1255	XM_002288360.1	THAPSDRAFT_21820	predicted protein	18456	4594	7780	16474	8894	3932	6811	5577	7059	8897	7347	16544	14590	5036	5198	-2.014	-1.252	-0.164	-1.054	-2.231	-1.439	0.334	0.669	0.399	1.57	1.387	-0.146	-0.105	-
1256	XM_002287003.1	THAPSDRAFT_1904	Unknown diatom specific protein	2685	358	1484	2558	1521	622	720	786	1275	915	836	2015	1916	758	784	-2.91	-0.856	-0.07	-0.821	-2.11	-1.908	0.701	0.21	0.091	1.361	1.285	-0.051	-0.001	-
1257	XM_002288247.1	THAPSDRAFT_3361	SMC-domain protein	8236	1486	2958	8568	4487	1939	3166	2945	2806	2772	2886	5796	8651	3322	3033	-2.531	-1.478	0.057	-0.8725	-2.089	-1.3805	-0.069	-0.0875	-0.0275	0.977	1.5515	0.1735	0.042	-
1258	XM_002287494.1	THAPSDRAFT_21519	predicted protein	3974	1006	3315	2493	677	1770	1824	818	1522	1200	600	631	762	1144	1536	-1.9775	-0.2535	-0.687	-2.5465	-1.1575	-1.128	0.924	0.563	-0.4225	-0.3475	-0.0805	0.5105	0.9385	-
1259	XM_002291463.1	THAPSDRAFT_6264	predicted protein	2240	394	1931	1311	246	820	598	471	708	632	512	669	504	794	1366	-2.506	-0.227	-0.802	-3.196	-1.447	-1.947	0.59	0.424	0.123	0.505	0.103	0.755	1.531	-
1260	XM_002294187.1	THAPSDRAFT_10143	predicted protein	1402	235	1894	1316	156	216	280	187	232	406	266	232	300	298	335	-2.58	0.43	-0.094	-3.203	-2.702	-2.338	0.308	1.117	0.505	0.308	0.682	0.67	0.841	-
1261	XM_002293690.1	THAPSDRAFT_9787	predicted protein	908	184	566	338	156	162	176	208	306	308	158	147	188	272	504	-2.315	-0.679	-1.425	-2.549	-2.488	-2.382	0.558	0.559	-0.396	-0.511	-0.146	0.381	1.271	-
1262	XM_002291976.1	THAPSDRAFT_7542	predicted protein	470	116	542	166	83	71	90	84	104	106	84	79	76	79	80	-2.025	0.203	-1.534	-2.501	-2.721	-2.406	0.31	0.328	-0.015	-0.094	-0.149	-0.091	-0.085	X
1263	XM_002286300.1	THAPSDRAFT_1665	predicted protein	12172	6357	8166	10698	1938	710	2808	1618	4311	2377	1570	1883	2454	2046	1336	-0.956	-0.576	-0.197	-2.658	-4.099	-2.156	1.414	0.556	-0.043	0.218	0.593	0.338	-0.286	-
1264	XM_002287949.1	THAPSDRAFT_2769	predicted protein	3591	5930	3574	2241	1027	253	1350	918	2482	1852	1472	847	1245	554	439	0.8445	0.029	-0.667	-1.743	-3.5355	-1.486	1.354	0.9125	0.683	-0.041	0.4155	-0.6855	-1.022	-
1265	XM_002291861.1	THAPSDRAFT_7786	Unknown diatom specific protein	2896	2462	3101	2482	970	177	1113	509	983	660	618	500	402	305	225	-0.269	0.099	-0.2235	-1.5775	-4.039	-1.39	0.9545	0.381	0.287	-0.025	-0.3345	-0.7335	-1.1775	X
1266	XM_002294642.1	THAPSDRAFT_11427	predicted protein	3183	3491	2794	1946	1058	566	529	366	496	376	430	455	373	294	283	0.1145	-0.1935	-0.762	-1.594	-2.492	-2.6735	0.441	0.0615	0.2395	0.3355	0.034	-0.2995	-0.3605	-
1267	XM_002290675.1	THAPSDRAFT_22748	Ankyrin repeat protein	10685	8602	6545	3585	3057	1835	1008	665	562	1466	771	806	533	640	500	-0.307	-0.702	-1.567	-1.799	-2.554	-3.456	-0.249	1.137	0.212	0.275	-0.321	-0.054	-0.413	-
1268	XM_002287236.1	THAPSDRAFT_32153	4-hydroxyphenylpyruvate dioxygenase	3846	3270	1878	1617	778	420	1030	784	854	1097	1022	787	388	380	664	-0.236	-1.038	-1.25	-2.308	-3.194	-1.9	0.128	0.489	0.387	0.01	-1.021	-1.04	-0.237	-
1269	XM_002297003.1	THAPSDRAFT_11171	predicted protein	830	656	649	286	77	76	207	113	114	111	126	148	90	110	77	-0.339	-0.355	-1.707	-3.43	-3.453	-2.001	0.016	-0.021	0.095	0.175	-0.333	-0.109	-0.554	-
1270	XM_002286627.1	THAPSDRAFT_1170	predicted protein	1003	1024	316	291	202	136	280	189	1046	736	602	182	164	133	112	0.026	-1.656	-1.779	-2.3	-2.878	-1.87	2.467	1.962	1.674	-0.049	-0.199	-0.505	-0.759	-
1271	XM_002297538.1	THAPSDRAFT_bd1071	predicted protein	614	461	223	140	114	108	256	134	467	393	321	137	120	114	178	-0.439	-1.462	-2.129	-2.435	-2.515	-1.394	1.866	1.608	1.327	0.098	-0.082	-0.161	0.397	-
1272	XM_002291677.1	THAPSDRAFT_7417	predicted protein	538	516	352	153	126	145	306	136	415	404	305	226	282	254	152	-0.041	-0.592	-1.805	-2.069	-1.895	-0.855	1.602	1.5715	1.178	0.748	1.0645	0.9215	0.185	-
1273	XM_002285900.1	THAPSDRAFT_874	predicted protein	1388	1006	838	849	362	172	455	206	844	577	556	380	277	243	234	-0.489	-0.74	-0.734	-1.942	-3.009	-1.611	2.042	1.482	1.436	0.894	0.435	0.246	0.191	-
1274	XM_002291878.1	THAPSDRAFT_7818	predicted protein	2278	1213	852	612	604	598	452	314	450	640	638	343	487	334	216	-0.962	-1.399	-1.878	-1.899	-1.917	-2.316	0.51	1.032	1.023	0.127	0.636	0.091	-0.533	-
1275	XM_002286225.1	THAPSDRAFT_31622	hypothetical protein THAPSDRAFT_31622	922	396	410	380	196	131	182	149	236	257	219	288	338	167	209	-1.223	-1.169	-1.281	-2.232	-2.816	-2.339	0.665	0.788	0.551	0.953	1.185	0.168	0.488	-
1276	XM_002288451.1	THAPSDRAFT_3755	predicted protein	2375	817	906	675	323	687	677	374	644	666	516	446	666	430	634	-1.5515	-1.3875	-1.8195	-2.882	-1.7865	-1.8405	0.773	0.833	0.461	0.255	0.834	0.2035	0.763	-
1277	XM_002289404.1	THAPSDRAFT_268740	hypothetical protein THAPSDRAFT_268740	18579	15858	10722	5901	6582	7893	3088	3644	8724	6684	3798	3591	3779	5076	5102	-0.217	-0.795	-1.646	-1.49	-1.295	-2.596	1.259	0.877	0.056	-0.035	0.051	0.477	0.484	-
1278	XM_002289401.1	THAPSDRAFT_22379	predicted protein	9182	9970	3952	4560	4775	3277	2776	1730	4422	3880	2768	1733	1954	2214	2372	0.121	-1.214	-1.007	-0.942	-1.483	-1.732	1.356	1.167	0.679	0.005	0.178	0.358	0.457	-
1279	XM_002295667.1	THAPS_6703	predicted protein	581	1097	247	216	240	192	190	100	264	234	136	98	135	122	104	0.9195	-1.4195	-1.4395	-1.3045	-1.5915	-1.629	1.404	1.2425	0.4555	-0.0005	0.432	0.306	0.089	-
1280	XM_002290706.1	THAPSDRAFT_5509	predicted protein	13177	10482	8630	7250	2175	2718	7942	3691	7908	6990	5082	3812	2546	2129	3812	-0.34	-0.611	-0.863	-2.601	-2.281	-0.733	1.114	0.912	0.48	0.065	-0.517	-0.775	0.063	-
1281	XM_002295133.1	THAPSDRAFT_12072	predicted protein	3008	3048	2515	1332	757	606	1439	606	1098	928	834	848	775	827	551	0.063	-0.228	-1.144	-1.9445	-2.293	-1.0315	0.84	0.5955	0.4515	0.455	0.3415	0.439	-0.142	-
1282	XM_002294020.1	THAPSDRAFT_10093	predicted protein	500	596	474	218	101	82	180	100	162	176	124	98	93	86	76	0.244	-0.075	-1.196	-2.312	-2.594	-1.522	0.687	0.802	0.326	-0.002	-0.088	-0.193	-0.391	-
1283	XM_002286200.1	THAPSDRAFT_20835	predicted protein	2878	2512	1681	1548	2465	1357	1404	952	1965	2458	3566	2078	3782	1500	1002	-0.194	-0.773	-0.892	-0.221	-1.082	-1.035	1.043	1.372	1.909	1.13	1.992	0.656	0.074	-
1284	XM_002295268.1	THAPSDRAFT_12207	PT-repeat protein with silaffin/cingulin-like KXXK motifs	1049	750	653	884	876	536	607	412	995	1169	1335	764	1161	534	382	-0.484	-0.6705	-0.2315	-0.254	-0.959	-0.8085	1.269	1.4995	1.695	0.8885	1.491	0.3685	-0.1185	-
1285	XM_002290197.1	THAPSDRAFT_5361	predicted protein	6972	2659	3504	3716	7096	3313	3880	2813	8075	9921	12880	4681	9565	4459	3034	-1.357	-0.975	-0.8975	-0.014	-1.0835	-0.8485	1.465	1.8295	2.1765	0.749	1.762	0.6505	0.06	-
1286	XM_002287892.1	THAPSDRAFT_21370	predicted protein	16484	8360	5516	9484	13542	4716	7820	6543	10670	14478	21318	8774	23150	10762	6374	-0.979	-1.574	-0.802	-0.279	-1.799	-1.085	0.7	1.146	1.704	0.423	1.822	0.718	-0.043	-
1287	XM_002293028.1	THAPSDRAFT_24535	predicted protein	6525	2993	2520	3938	6259	2170	3172	2975	5757	6938	10233	3789	9512	3548	2338	-1.14	-1.385	-0.737	-0.081	-1.5965	-1.0455	0.929	1.191	1.7465	0.347	1.6495	0.2375	-0.369	-
1288	XM_002287908.1	THAPSDRAFT_21393	predicted protein	3922	2070	2223	1679	2144	1250	1622	1546	4208	5120	4938	3464	5490	2452	1346	-0.922	-0.823	-1.239	-0.874	-1.651	-1.273	1.444	1.72	1.675	1.164	1.827	0.665	-0.199	-
1289	XM_002289416.1	THAPSDRAFT_22391	predicted protein	1808	994	808	897	916	1029	577	540	1120	1443	1624	1059	1446	780	502	-0.8665	-1.157	-1.007	-0.975	-0.8125	-1.6775	1.0455	1.4175	1.5925	0.9735	1.421	0.5275	-0.111	-
1290	XM_002297192.1	THAPSDRAFT_11394	predicted protein	8497	4586	2518	3464	4104	4061	2280	2396	4154	6603	7766	3795	7589	3522	2018	-0.9025	-1.749	-1.3045	-1.032	-1.078	-1.8835	0.7935	1.4545	1.7005	0.675	1.664	0.554	-0.24	-
1291	XM_002287304.1	THAPSDRAFT_2530	predicted protein	4654	2720	1930	2685	4476	3642	3774	2350	3798	3974	6226	3092	5302	2511	1699	-0.782	-1.27	-0.794	-0.062	-0.356	-0.311	0.827	0.876	1.541	0.526	1.31	0.232	-0.332	-
1292	XM_002292311.1	THAPSDRAFT_24077	predicted protein	14072	7865	7004	8054	9899	8866	11243	8396	12528	19236	25055	13400	21270	12345	6560	-0.853	-1.006	-0.812	-0.507	-0.67	-0.325	0.577	1.193	1.574	0.674	1.335	0.555	-0.359	-
1293	XM_002291353.1	THAPSDRAFT_23039	predicted protein	10430	3996	5494	9010	11088	7337	6009	5217	10381	12012	16556	9406	14442	5882	3996	-1.394	-0.926	-0.214	0.085	-0.517	-0.811	0.993	1.202	1.674	0.855	1.478	0.18	-0.381	-
1294	XM_002295891.1	THAPS_23565	predicted protein	6752	4940	3182	7587	6441	2759	4944	1944	2451	3197	4854	3084	5716	2618	2289	-0.4555	-1.087	0.166	-0.068	-1.291	-0.468	0.336	0.7105	1.319	0.6685	1.5535	0.4305	0.2405	-
1295	XM_002296279.1	THAPS_7247	predicted protein	200	152	122	164	181	147	96	96	136	150	185	138	202	135	110	-0.396	-0.708	-0.289	-0.147	-0.445	-1.055	0.515	0.659	0.954	0.533	1.087	0.498	0.199	-
1296	XM_002292512.1	THAPSDRAFT_8215	predicted protein	20283	14597	9590	21144	16538	10547	10642	6252	8322	10608	11470	11182	13947	8224	7053	-0.499	-1.081	0.056	-0.295	-0.944	-0.933	0.412	0.755	0.876	0.839	1.157	0.395	0.174	-
1297	XM_002295318.1	THAPS_38187	metacaspase-like protein	1436	828	747	740	1182	1474	613	580	1054	1460	1731	920	1682	1002	848	-0.803	-0.942	-0.971	-0.279	0.031	-1.227	0.857	1.327	1.575	0.663	1.534	0.788	0.545	-
1298	XM_002290666.1	THAPSDRAFT_5425	predicted protein	2498	1346	1632	1554	1762	1162	1092	936	1457	2211	2951	1850	2400	1099	668	-0.899	-0.614	-0.687	-0.506	-1.106	-1.205	0.643	1.245	1.661	0.988	1.362	0.235	-0.485	-
1299	XM_002289402.1	THAPSDRAFT_262248	proline-rich protein	615	363	389	493	457	294	169	227	404	524	632	330	610	292	232	-0.8075	-0.6465	-0.3095	-0.4195	-1.059	-1.8535	0.8345	1.1825	1.4765	0.542	1.419	0.3605	0.0225	-
1300	XM_002289058.1	THAPSDRAFT_17002	predicted protein	5718	4372	2823	3742	3014	3104	1999	1645	2254	2873	4137	4970	4743	3339	1911	-0.3945	-1.019	-0.631	-0.928	-0.881	-1.5265	0.462	0.7985	1.338	1.6025	1.525	1.029	0.2235	-
1301	XM_002295426.1	THAPS_10986	predicted protein	457	359	183	272	212	199	128	124	132	208	297	264	358	251	161	-0.347	-1.3135	-0.753	-1.1025	-1.1895	-1.8285	0.093	0.745	1.2735	1.108	1.535	1.03	0.3945	-
1302	XM_002290302.1	THAPSDRAFT_5580	predicted protein	4515	2762	1779	1939	2161	2692	2391	1364	2064	3169	3688	2200	3600	2094	1670	-0.71	-1.343	-1.219	-1.064	-0.747	-0.918	0.599	1.203	1.438	0.692	1.401	0.62	0.294	-
1303	XM_002286431.1	THAPSDRAFT_1941	predicted protein	4544	2464	1466	2428	2336	2692	2012	1432	1588	2576	3890	3486	3470	1916	1003	-0.889	-1.635	-0.926	-0.961	-0.755	-1.184	0.151	0.85	1.444	1.286	1.27	0.42	-0.515	-
1304	XM_002295280.1	THAPSDRAFT_25890	predicted protein	774	882	504	486	598	194	382	354	1127	1201	668	854	506	396	288	0.21	-0.598	-0.647	-0.343	-1.964	-0.994	1.679	1.768	0.921	1.279	0.527	0.169	-0.294	-
1305	XM_002288159.1	THAPSDRAFT_27352	histone H2B	8266	14084	4422	8232	7662	3430	2829	994	2814	2076	1704	1670	988	1074	1401	0.738	-0.904	-0.011	-0.11	-1.277	-1.547	1.508	1.067	0.785	0.755	-0.003	0.118	0.5	-
1306	XM_002292513.1	THAPSDRAFT_8216	predicted protein	681	924	357	612	678	352	193	100	133	283	202	146	154	160	124	0.434	-0.928	-0.147	-0.002	-0.944	-1.827	0.412	1.501	1.019	0.548	0.631	0.678	0.317	-
1307	XM_002287251.1	THAPSDRAFT_2420	Silaffin-like protein SFLP3 (Scheffel et al., 2011)	2856	4932	1204	1770	1564	1073	994	626	710	1370	1370	850	706	652	610	0.774	-1.274	-0.701	-0.896	-1.418	-1.524	0.182	1.11	1.13	0.441	0.174	0.059	-0.036	-
1308	XM_002294254.1	THAPSDRAFT_10264	predicted protein	224	104	118	138	126	104	150	126	404	312	366	186	124	110	103	-1.116	-0.93	-0.7	-0.839	-1.128	-0.582	1.707	1.332	1.569	0.592	-0.002	-0.178	-0.259	-
1309	XM_002293181.1	THAPSDRAFT_263911	hypothetical protein THAPSDRAFT_263911	2290	1255	1520	2117	1673	1118	916	992	3339	1922	1944	1700	1374	961	936	-0.9625	-0.585	-0.1205	-0.4445	-1.04	-1.3085	1.7475	0.9505	0.966	0.7775	0.4625	-0.056	-0.091	-
1310	XM_002292859.1	THAPSDRAFT_24226	predicted protein	3110	1373	1349	2470	1862	1074	2187	1143	3260	2174	1928	1556	2301	1057	912	-1.217	-1.215	-0.341	-0.741	-1.534	-0.508	1.514	0.924	0.757	0.449	1.012	-0.11	-0.324	-
1311	XM_002294755.1	THAPSDRAFT_11654	predicted protein	4014	1974	1792	2396	3306	2592	3001	1534	1762	2222	2532	2138	2677	1690	1332	-1.158	-1.164	-0.747	-0.28	-0.631	-0.42	0.207	0.537	0.73	0.486	0.81	0.147	-0.199	-
1312	XM_002286191.1	THAPSDRAFT_1436	predicted protein	1676	576	880	997	1524	1056	1085	1028	1882	1911	2535	1435	2596	1120	854	-1.547	-0.929	-0.75	-0.138	-0.669	-0.636	0.879	0.901	1.309	0.488	1.343	0.132	-0.26	-
1313	XM_002286461.1	THAPSDRAFT_2010	hypothetical protein THAPSDRAFT_2010	1462	624	732	886	1156	696	1042	932	1416	1628	2101	1215	1780	799	542	-1.236	-0.999	-0.722	-0.338	-1.072	-0.489	0.604	0.808	1.176	0.385	0.933	-0.221	-0.779	-
1314	XM_002292116.1	THAPSDRAFT_7819	predicted protein	1736	1430	814	762	1026	1332	928	767	1091	1233	1588	1148	1156	688	658	-0.292	-1.094	-1.188	-0.76	-0.383	-0.903	0.543	0.714	1.083	0.616	0.627	-0.125	-0.188	-
1315	XM_002292734.1	THAPSDRAFT_24111	probable lipase	2158	1058	974	1364	1016	1462	1216	922	1488	1492	1988	1245	1242	674	751	-1.035	-1.149	-0.663	-1.09	-0.564	-0.836	0.681	0.679	1.109	0.431	0.431	-0.454	-0.324	-
1316	XM_002295049.1	THAPSDRAFT_11896	predicted protein	1545	810	840	615	612	575	486	258	398	472	350	306	299	327	267	-0.938	-0.886	-1.355	-1.343	-1.425	-1.679	0.616	0.857	0.437	0.246	0.211	0.344	0.051	-
1317	XM_002294424.1	THAPSDRAFT_10598	predicted protein	258	100	110	118	188	93	133	98	163	187	187	116	98	99	93	-1.375	-1.229	-1.122	-0.564	-1.472	-0.967	0.736	0.939	0.938	0.241	0.009	0.024	-0.061	-
1318	XM_002290490.1	THAPSDRAFT_268823	amino acid/polyamine transporter	2942	1203	946	1349	1326	1026	1452	743	898	1242	1444	958	902	884	827	-1.3155	-1.6655	-1.142	-1.1645	-1.521	-1.0355	0.25	0.7185	0.947	0.366	0.259	0.236	0.1365	-
1319	XM_002293141.1	THAPSDRAFT_24466	Silaffin-like protein SFLP68 (Scheffel et al., 2011), protein with Ser-Pro repeats	20095	7378	7066	17580	17445	5048	7786	4984	5968	7079	10948	6916	11389	4496	3681	-1.447	-1.51	-0.194	-0.204	-1.994	-1.385	0.26	0.506	1.135	0.473	1.188	-0.151	-0.437	-
1320	XM_002295216.1	THAPSDRAFT_25864	predicted protein	13865	4852	3816	10204	11722	2201	8544	8215	5408	8970	17172	6946	18937	8483	5676	-1.521	-1.8605	-0.4445	-0.2415	-2.655	-0.6975	-0.6055	0.111	1.0625	-0.2435	1.2005	0.0435	-0.541	-
1321	XM_002293653.1	THAPSDRAFT_9714	predicted protein	4492	2338	1233	1786	1647	526	3246	977	1296	1732	2443	2396	1592	950	576	-0.942	-1.918	-1.408	-1.49	-3.095	-0.469	0.429	0.835	1.34	1.314	0.716	-0.024	-0.747	-
1322	XM_002286349.1	THAPSDRAFT_20984	predicted protein	5745	2295	766	2032	1856	937	3738	2203	3564	4611	6970	3650	3138	1443	791	-1.333	-2.955	-1.548	-1.668	-2.622	-0.622	0.693	1.058	1.661	0.729	0.51	-0.61	-1.477	-
1323	XM_002287009.1	THAPSDRAFT_1915	predicted protein	474	309	324	284	167	139	279	293	714	572	668	310	188	140	143	-0.628	-0.57	-0.745	-1.5	-1.77	-0.781	1.276	0.961	1.19	0.079	-0.638	-1.069	-1.037	-
1324	XM_002290301.1	THAPSDRAFT_34077	predicted protein	3479	1454	2050	1962	1313	1016	1516	1430	1748	2428	4033	1717	1380	713	516	-1.258	-0.764	-0.83	-1.407	-1.777	-1.205	0.288	0.763	1.496	0.263	-0.051	-1.005	-1.478	-
1325	XM_002296349.1	THAPSDRAFT_20186	predicted protein	1429	876	1158	832	586	246	352	301	339	526	792	347	282	192	134	-0.707	-0.304	-0.785	-1.284	-2.542	-2.046	0.172	0.806	1.393	0.206	-0.092	-0.644	-1.158	-
1326	XM_002295786.1	THAPS_263178	3-hydroxyacyl-CoA dehydrogenase type II	10045	9993	4830	6753	5232	2469	3495	1838	1740	2677	2778	1372	1366	1043	752	-0.013	-1.064	-0.595	-0.955	-2.029	-1.539	-0.069	0.55	0.607	-0.413	-0.419	-0.808	-1.28	-
1327	XM_002290556.1	THAPSDRAFT_5201	predicted protein	19070	17084	9135	8612	9810	4481	4950	2656	3790	4962	4613	2112	1481	1353	1029	-0.182	-1.071	-1.1375	-0.955	-2.089	-1.936	0.531	0.9185	0.8175	-0.3135	-0.8235	-0.952	-1.346	-
1328	XM_002290911.1	THAPSDRAFT_22979	predicted protein	2404	766	2376	2318	1432	594	1403	1015	1544	2127	1844	1312	1015	437	364	-1.746	-0.019	-0.056	-0.748	-2.022	-0.785	0.611	1.05	0.867	0.377	0.006	-1.209	-1.475	-
1329	XM_002289156.1	THAPSDRAFT_262068	hypothetical protein THAPSDRAFT_262068	6245	2103	4804	5092	4378	2153	7276	3676	4030	4788	5764	3384	2714	1576	1390	-1.673	-0.384	-0.297	-0.521	-1.536	0.213	0.133	0.382	0.649	-0.121	-0.438	-1.221	-1.402	-
1330	XM_002288297.1	THAPSDRAFT_3456	predicted protein	3785	1632	2538	3518	2680	1343	2386	1820	1619	2192	2079	1674	1579	826	497	-1.2105	-0.59	-0.11	-0.4995	-1.49	-0.6715	-0.1675	0.2665	0.1955	-0.1185	-0.2035	-1.133	-1.8705	-
1331	XM_002290126.1	THAPSDRAFT_22642	predicted protein	2574	898	924	2216	1789	1566	848	1284	1544	1659	1770	1363	2268	924	804	-1.882	-1.476	-0.218	-0.524	-0.716	-1.628	0.265	0.359	0.462	0.081	0.82	-0.478	-0.677	-
1332	XM_002288199.1	THAPSDRAFT_3261	predicted protein	5350	1228	3585	3430	2396	1648	1795	1826	1412	1792	2166	1868	1407	1048	954	-2.125	-0.585	-0.643	-1.161	-1.698	-1.613	-0.38	-0.039	0.246	0.032	-0.376	-0.804	-0.941	-
1333	XM_002289745.1	THAPSDRAFT_13021	probable amp deaminase	4072	1249	1456	2745	1767	1893	2278	1565	1410	2286	2662	1533	1325	998	807	-1.779	-1.4695	-0.55	-1.1855	-1.127	-0.8235	-0.1585	0.5455	0.7635	-0.0435	-0.2395	-0.6655	-0.983	-
1334	XM_002290592.1	THAPSDRAFT_22670	predicted protein	11196	2707	4678	6811	4998	4934	4836	3582	3810	4521	4292	3714	3340	2655	2086	-2.053	-1.293	-0.733	-1.169	-1.186	-1.249	0.081	0.325	0.261	0.054	-0.103	-0.43	-0.78	-
1335	XM_002295796.1	THAPS_35637	hypothetical 3',5'-cyclic AMP phosphodiesterase	1053	1268	346	385	411	740	288	268	326	556	490	330	456	468	548	0.254	-1.601	-1.451	-1.363	-0.51	-1.872	0.284	1.056	0.873	0.301	0.767	0.807	1.035	-
1336	XM_002290369.1	THAPSDRAFT_5715	predicted protein	5252	8577	1960	2600	3074	2046	1087	396	429	619	356	384	517	719	826	0.698	-1.423	-1.018	-0.781	-1.372	-2.282	0.106	0.634	-0.151	-0.042	0.381	0.86	1.061	-
1337	XM_002294190.1	THAPSDRAFT_10149	predicted protein	1413	1181	676	674	678	370	196	133	104	164	176	152	182	202	240	-0.475	-0.888	-0.882	-0.878	-1.761	-2.669	-0.374	0.308	0.403	0.2	0.455	0.606	0.851	-
1338	XM_002287769.1	THAPSDRAFT_31894	predicted protein	3304	3280	1058	2306	836	1820	1088	447	212	474	396	290	475	645	652	-0.016	-1.647	-0.517	-1.985	-0.859	-1.617	-1.072	0.072	-0.176	-0.63	0.083	0.532	0.543	-
1339	XM_002290648.1	THAPSDRAFT_5388	predicted protein	1154	1461	497	448	543	774	589	300	202	341	409	292	388	448	439	0.3315	-1.2145	-1.379	-1.1035	-0.5795	-1.079	-0.585	0.1835	0.4435	-0.0405	0.363	0.5775	0.553	-
1340	XM_002293125.1	THAPSDRAFT_24448	predicted protein	8290	10128	2433	2651	2958	6438	2928	1758	1368	1776	1192	1368	2275	3384	3410	0.266	-1.77	-1.653	-1.493	-0.369	-1.502	-0.326	0.045	-0.525	-0.326	0.405	0.981	0.992	-
1341	XM_002293564.1	THAPSDRAFT_9529	predicted protein	756	642	255	255	326	790	260	226	178	200	205	180	218	355	412	-0.237	-1.567	-1.566	-1.212	0.064	-1.567	-0.344	-0.174	-0.141	-0.325	-0.051	0.657	0.869	X
1342	XM_002286199.1	THAPSDRAFT_20834	predicted protein	5782	6182	2257	3874	4344	3435	2007	842	741	851	696	526	1008	1514	1708	0.088	-1.359	-0.585	-0.412	-0.751	-1.531	-0.181	0.02	-0.27	-0.676	0.265	0.849	1.024	-
1343	XM_002294492.1	THAPSDRAFT_37974	sugar transporter	13208	6811	3435	9280	9332	8408	4950	2272	1575	2364	1510	1451	2793	3944	3302	-0.962	-1.948	-0.51	-0.506	-0.667	-1.439	-0.506	0.078	-0.567	-0.626	0.319	0.818	0.56	-
1344	XM_002293642.1	THAPSDRAFT_37493	formyltetrahydrofolate deformylase	1058	942	317	419	607	676	242	252	206	216	145	158	178	254	262	-0.253	-1.741	-1.335	-0.81	-0.645	-2.143	-0.287	-0.221	-0.8	-0.694	-0.506	0.009	0.057	-
1345	XM_002295826.1	THAPS_7035	predicted protein	1420	1547	352	1030	1082	1324	281	318	216	260	212	267	322	469	422	0.108	-2.021	-0.482	-0.394	-0.102	-2.423	-0.559	-0.296	-0.588	-0.258	0.017	0.559	0.406	-
1346	XM_002293307.1	THAPSDRAFT_9393	predicted protein	1158	1125	367	830	680	699	266	316	206	230	277	380	253	356	441	-0.057	-1.674	-0.482	-0.767	-0.729	-2.128	-0.609	-0.454	-0.189	0.268	-0.317	0.177	0.483	-
1347	XM_002291612.1	THAPSDRAFT_6555	predicted protein	400	143	382	132	80	336	173	106	119	108	86	92	114	176	268	-1.482	-0.084	-1.593	-2.327	-0.25	-1.208	0.179	0.027	-0.305	-0.19	0.116	0.738	1.35	-
1348	XM_002297126.1	THAPSDRAFT_38370	predicted protein	342	156	233	174	116	347	185	190	215	250	132	150	200	324	420	-1.134	-0.552	-0.9765	-1.5595	0.0245	-0.9205	0.1625	0.3845	-0.536	-0.354	0.0695	0.7655	1.1415	-
1349	XM_002291238.1	THAPSDRAFT_6607	predicted protein	565	189	243	243	138	644	348	191	261	271	194	158	216	337	612	-1.581	-1.212	-1.217	-2.024	0.192	-0.693	0.465	0.52	-0.004	-0.251	0.194	0.836	1.695	-
1350	XM_002297000.1	THAPSDRAFT_11164	predicted protein	316	166	98	124	89	194	480	124	92	110	128	94	116	125	384	-0.925	-1.69	-1.363	-1.829	-0.708	0.372	-0.426	-0.177	0.006	-0.395	-0.091	0.021	1.636	-
1351	XM_002290545.1	THAPSDRAFT_5175	predicted protein	521	358	142	144	159	345	450	170	179	179	170	154	212	317	368	-0.557	-1.876	-1.888	-1.7955	-0.6025	-0.3905	0.0555	0.0465	-0.029	-0.162	0.2895	0.8855	1.0985	-
1352	XM_002286089.1	THAPSDRAFT_39062	predicted protein	7320	5348	2028	2704	3204	6820	4606	1270	1372	1370	948	898	1470	2456	2948	-0.489	-1.864	-1.438	-1.218	-0.102	-0.67	0.117	0.101	-0.413	-0.491	0.215	0.959	1.222	-
1353	XM_002297166.1	THAPSDRAFT_11341	predicted protein	836	539	188	332	384	797	512	502	400	468	496	418	544	739	735	-0.638	-2.155	-1.357	-1.147	-0.073	-0.712	-0.32	-0.094	-0.013	-0.254	0.124	0.566	0.551	-
1354	XM_002289549.1	THAPSDRAFT_4058	diatom-specific cyclin	16842	9852	10444	7774	7920	9862	5262	1657	1708	1936	1582	1004	2988	3334	2355	-0.775	-0.69	-1.125	-1.092	-0.78	-1.697	0.025	0.19	-0.074	-0.745	0.838	1.008	0.507	-
1355	XM_002293014.1	THAPSDRAFT_24521	glutamine-fructose-6-phosphate transaminase	14022	16466	6725	5461	3472	6795	6533	12897	11125	18006	10768	9808	16054	23711	19950	0.236	-1.056	-1.358	-2.01	-1.05	-1.103	-0.226	0.451	-0.264	-0.404	0.309	0.876	0.629	-
1356	XM_002293019.1	THAPSDRAFT_42123	glutamine-fructose-6-phosphate transaminase	9305	8540	4111	2655	1978	4597	3378	7700	6724	10158	6368	6224	9494	16268	12512	-0.122	-1.175	-1.817	-2.231	-1.027	-1.473	-0.161	0.367	-0.231	-0.269	0.344	1.122	0.744	-
1357	XM_002285955.1	THAPSDRAFT_31110	predicted protein	2615	890	986	1685	1244	2105	921	732	485	911	414	336	883	1268	1222	-1.555	-1.407	-0.647	-1.071	-0.323	-1.646	-0.587	0.315	-0.82	-1.121	0.277	0.799	0.745	-
1358	XM_002297400.1	THAPSDRAFT_bd875	predicted protein	1450	730	557	865	734	1351	748	742	502	761	401	260	616	944	1088	-0.993	-1.378	-0.769	-0.998	-0.099	-1.102	-0.557	0.043	-0.88	-1.509	-0.263	0.355	0.557	-
1359	XM_002289885.1	THAPSDRAFT_33310	predicted protein	3156	1778	969	1582	1534	2198	1178	708	560	738	909	832	742	1040	1410	-0.828	-1.703	-0.998	-1.042	-0.528	-1.431	-0.338	0.047	0.362	0.233	0.056	0.557	0.989	-
1360	XM_002296695.1	THAPSDRAFT_25150	predicted protein	1330	806	622	682	708	1145	826	322	318	328	304	266	499	592	608	-0.737	-1.098	-0.964	-0.906	-0.215	-0.696	-0.007	0.033	-0.07	-0.263	0.647	0.894	0.931	-
1361	XM_002293290.1	THAPSDRAFT_9360	predicted protein	887	662	400	471	553	951	418	308	284	292	310	310	324	492	548	-0.422	-1.145	-0.912	-0.68	0.103	-1.103	-0.078	-0.064	0.043	0.047	0.112	0.713	0.867	-
1362	XM_002287728.1	THAPSDRAFT_2331	predicted protein	4016	3772	1526	2200	2400	3542	2459	1051	1146	930	911	854	1040	1442	1662	-0.091	-1.393	-0.865	-0.747	-0.191	-0.7125	0.123	-0.1725	-0.1985	-0.2855	-0.0115	0.4635	0.6645	-
1363	XM_002290667.1	THAPSDRAFT_22733	predicted protein	2065	1150	831	1413	1296	1451	862	566	412	476	531	466	563	705	864	-0.8535	-1.3105	-0.5655	-0.699	-0.5405	-1.368	-0.486	-0.28	-0.111	-0.288	-0.0165	0.2925	0.579	-
1364	XM_002288614.1	THAPSDRAFT_3093	predicted protein	7760	4888	4447	5658	4364	4134	3835	1881	1361	1750	1470	1839	1562	1844	2446	-0.681	-0.821	-0.468	-0.83	-0.91	-1.045	-0.464	-0.104	-0.354	-0.03	-0.266	-0.027	0.378	-
1365	XM_002295597.1	THAPS_11004	predicted protein	258	140	126	124	132	154	160	122	104	106	100	104	116	124	163	-0.879	-1.033	-1.062	-0.962	-0.743	-0.687	-0.219	-0.198	-0.282	-0.213	-0.074	0.025	0.422	-
1366	XM_002293023.1	THAPSDRAFT_9168	predicted protein	1675	1664	750	836	874	1468	1131	700	424	760	630	464	600	800	858	-0.016	-1.165	-1.002	-0.941	-0.189	-0.568	-0.724	0.116	-0.154	-0.597	-0.224	0.188	0.292	-
1367	XM_002286808.1	THAPSDRAFT_260998	possible amino acid/polyamine transporter family II protein	1292	1112	540	492	698	1416	651	657	572	651	540	539	620	819	816	-0.22	-1.264	-1.4	-0.919	0.129	-0.997	-0.202	-0.038	-0.282	-0.297	-0.083	0.318	0.312	X
1368	XM_002294806.1	THAPSDRAFT_11749	predicted protein	657	502	350	394	369	781	290	272	272	324	184	181	297	398	441	-0.386	-0.96	-0.737	-0.84	0.25	-1.192	0.001	0.227	-0.573	-0.59	0.12	0.547	0.697	-
1369	XM_002292914.1	THAPSDRAFT_8952	glutamine-fructose 6 phosphae transaminase	294	196	212	174	150	324	118	238	210	252	187	176	231	292	276	-0.594	-0.466	-0.752	-0.963	0.143	-1.318	-0.18	0.087	-0.347	-0.428	-0.036	0.303	0.222	-
1370	XM_002295421.1	THAPS_30400	predicted protein	259	137	100	114	130	301	117	148	115	137	126	117	130	157	176	-0.8805	-1.2875	-1.1135	-0.9795	0.2125	-1.1475	-0.327	-0.0755	-0.191	-0.293	-0.1515	0.111	0.262	X
1371	XM_002285997.1	THAPSDRAFT_1060	predicted protein	6200	3012	2890	2862	3003	7519	2885	2589	2180	3269	1977	2051	2539	2717	2664	-1.064	-1.096	-1.117	-1.04	0.259	-1.1	-0.255	0.317	-0.382	-0.329	-0.023	0.077	0.05	X
1372	XM_002291602.1	THAPSDRAFT_6535	predicted protein	2384	773	810	1153	740	853	1210	781	1282	758	518	1350	1192	565	812	-1.649	-1.558	-1.048	-1.689	-1.486	-0.986	0.714	-0.058	-0.589	0.795	0.615	-0.462	0.06	-
1373	XM_002290161.1	THAPSDRAFT_22671	predicted protein	30502	6668	9088	16168	9181	8154	14538	7208	11188	13716	16693	12143	9240	5982	4579	-2.207	-1.777	-0.931	-1.733	-1.906	-1.077	0.664	0.95	1.241	0.781	0.385	-0.241	-0.626	-
1374	XM_002294199.1	THAPSDRAFT_10169	predicted protein	839	212	226	200	175	232	540	557	456	868	663	660	442	384	308	-1.995	-1.903	-2.064	-2.262	-1.885	-0.642	-0.302	0.586	0.241	0.242	-0.355	-0.54	-0.862	-
1375	XM_002291907.1	THAPSDRAFT_263343	probable MaoC family protein	6240	2062	923	2486	2602	1470	1298	845	603	801	1045	1022	950	867	685	-1.6135	-2.8295	-1.403	-1.291	-2.1025	-2.282	-0.462	-0.0765	0.3285	0.306	0.1925	0.0605	-0.2825	-
1376	XM_002291908.1	THAPSDRAFT_263344	probable citrate lyase beta chain	1401	616	290	703	599	362	229	334	182	258	323	335	294	243	206	-1.192	-2.3135	-1.092	-1.247	-1.953	-2.6585	-0.866	-0.362	-0.0405	0.012	-0.176	-0.45	-0.693	-
1377	XM_002291674.1	THAPSDRAFT_14727	hypothetical protein THAPSDRAFT_14727	510	162	98	173	365	202	165	236	129	204	218	166	192	150	137	-1.752	-2.378	-1.575	-0.481	-1.335	-1.635	-0.871	-0.205	-0.128	-0.502	-0.295	-0.647	-0.778	X
1378	XM_002293409.1	THAPSDRAFT_264063	pseudouridylate synthase	2055	1018	668	855	703	988	639	479	333	492	528	398	441	471	444	-1.009	-1.631	-1.3015	-1.548	-1.0545	-1.69	-0.5245	0.027	0.1395	-0.27	-0.1205	-0.0265	-0.111	-
1379	XM_002295476.1	THAPS_25322	predicted protein	1238	620	298	288	456	338	340	267	239	416	415	262	240	229	188	-0.993	-2.048	-2.102	-1.439	-1.869	-1.927	-0.162	0.638	0.631	-0.033	-0.16	-0.224	-0.502	-
1380	XM_002291218.1	THAPSDRAFT_6568	predicted protein	5570	4476	882	2956	3094	3398	1780	974	1034	824	821	1020	1008	1286	1300	-0.338	-2.702	-0.932	-0.857	-0.715	-1.651	0.119	-0.219	-0.215	0.097	0.079	0.432	0.447	-
1381	XM_002295396.1	THAPS_264523	hypothetical protein THAPS_264523	1632	898	235	625	729	723	762	448	380	423	368	290	390	515	516	-0.91	-2.823	-1.4355	-1.1895	-1.1945	-1.16	-0.245	-0.0855	-0.282	-0.634	-0.204	0.1895	0.1755	-
1382	XM_002287430.1	THAPSDRAFT_268335	glutamate dehydrogenase	12338	9018	1916	4384	4886	4214	6925	4923	3732	5080	6487	5189	5892	4152	2146	-0.515	-2.713	-1.511	-1.3445	-1.557	-0.8385	-0.2685	0.1905	0.5455	0.21	0.4035	-0.1055	-1.067	-
1383	XM_002296008.1	THAPS_6701	predicted protein	3440	2798	863	1570	1910	1758	1504	884	428	597	980	912	874	622	416	-0.336	-2.005	-1.167	-0.861	-0.969	-1.194	-1.043	-0.566	0.151	0.047	-0.016	-0.506	-1.091	-
1384	XM_002293790.1	THAPSDRAFT_24931	predicted protein	3422	1555	1120	1796	1382	2520	1436	1959	1366	2078	2624	1802	2794	1688	1308	-1.144	-1.615	-0.932	-1.31	-0.447	-1.263	-0.522	0.063	0.421	-0.123	0.511	-0.214	-0.587	-
1385	XM_002287423.1	THAPSDRAFT_2773	predicted protein	9976	6564	2662	4932	6169	5938	7290	5556	3169	6344	7792	5760	5732	5041	3680	-0.61	-1.923	-1.027	-0.702	-0.748	-0.454	-0.809	0.183	0.488	0.048	0.04	-0.141	-0.595	-
1386	XM_002296432.1	THAPSDRAFT_24372	predicted protein	8168	6015	2676	4583	4792	5016	5560	3716	2650	3086	3590	3150	4415	3659	2599	-0.448	-1.627	-0.85	-0.774	-0.704	-0.556	-0.488	-0.272	-0.049	-0.238	0.248	-0.022	-0.517	-
1387	XM_002287137.1	THAPSDRAFT_32176	microtubule-associated protein	11812	15302	3453	5525	4629	4371	4218	3241	2156	4036	9239	5457	5838	4274	3194	0.335	-1.801	-1.1595	-1.373	-1.4345	-1.497	-0.6025	0.3025	1.498	0.735	0.83	0.387	-0.032	-
1388	XM_002291061.1	THAPSDRAFT_28651	acetyl-coa acetyltransferase	1638	2060	424	611	884	618	812	564	572	892	1078	667	710	472	385	0.311	-1.984	-1.463	-0.91	-1.408	-1.014	0.032	0.654	0.948	0.254	0.345	-0.242	-0.538	-
1389	XM_002291635.1	THAPSDRAFT_34900	probable homogentisate 1,2-dioxygenase	1932	2258	406	735	1019	873	694	696	782	1229	1508	844	904	752	429	0.208	-2.306	-1.444	-0.971	-1.16	-1.477	0.166	0.817	1.116	0.279	0.378	0.109	-0.699	-
1390	XM_002286921.1	THAPSDRAFT_1740	predicted protein	9024	9378	3508	4445	3192	2122	2658	1948	1440	2144	2006	1914	2798	2137	999	0.051	-1.366	-1.06	-1.542	-2.088	-1.765	-0.437	0.134	0.043	-0.025	0.523	0.133	-0.964	-
1391	XM_002297167.1	THAPSDRAFT_11343	predicted protein	3378	3934	1378	1752	1488	975	774	892	857	866	950	1152	697	757	889	0.1825	-1.3	-0.9595	-1.187	-1.7915	-2.145	-0.0455	-0.0395	0.105	0.386	-0.34	-0.2225	0.0085	-
1392	XM_002292980.1	THAPSDRAFT_9087	predicted protein	1066	834	406	543	553	282	285	266	228	222	266	392	276	207	223	-0.373	-1.3895	-0.976	-0.951	-1.925	-1.915	-0.2195	-0.2625	0.0015	0.5645	0.0535	-0.3555	-0.247	-
1393	XM_002291035.1	THAPSDRAFT_262855	hypothetical protein THAPSDRAFT_262855	31014	33409	15937	9326	8682	15296	12103	5086	4866	3983	5146	9770	7292	3625	4711	-0.114	-0.96	-1.736	-1.835	-1.018	-1.359	-0.061	-0.356	0.02	0.946	0.523	-0.484	-0.109	-
1394	XM_002294288.1	THAPSDRAFT_10550	predicted protein	3846	4429	1920	2014	2012	1586	2124	1227	1052	859	1972	2036	1030	1108	1556	0.205	-1.002	-0.934	-0.934	-1.282	-0.864	-0.22	-0.519	0.686	0.733	-0.252	-0.148	0.343	-
1395	XM_002297445.1	THAPSDRAFT_bd945	predicted protein	1410	1579	670	773	932	560	920	398	444	390	544	550	544	445	403	0.171	-1.068	-0.861	-0.592	-1.324	-0.642	0.161	-0.028	0.453	0.469	0.452	0.162	0.02	-
1396	XM_002297468.1	THAPSDRAFT_bd954	predicted protein	1519	1676	680	809	912	564	864	406	474	376	526	547	530	466	420	0.142	-1.164	-0.909	-0.743	-1.428	-0.84	0.224	-0.106	0.374	0.433	0.387	0.198	0.049	-
1397	XM_002289213.1	THAPSDRAFT_33437	predicted protein	366	266	166	133	138	104	198	132	142	144	200	138	134	105	100	-0.424	-1.126	-1.435	-1.374	-1.786	-0.852	0.115	0.143	0.599	0.065	0.021	-0.321	-0.394	-
1398	XM_002291282.1	THAPSDRAFT_5909	HSF DNA-binding transcription factor	3220	2648	1864	1613	1448	816	1114	402	298	384	412	315	516	426	313	-0.283	-0.79	-0.999	-1.156	-1.981	-1.531	-0.425	-0.086	0.043	-0.349	0.366	0.087	-0.352	-
1399	XM_002286346.1	THAPSDRAFT_20982	predicted protein	6250	9309	4384	2076	2542	2873	3352	1214	998	1120	1146	1041	1120	1132	1262	0.5705	-0.502	-1.5945	-1.2865	-1.1305	-0.936	-0.303	-0.1275	-0.0925	-0.217	-0.116	-0.111	0.027	X
1400	XM_002290292.1	THAPSDRAFT_22807	predicted protein	43854	69618	28741	15382	15804	14974	14840	4674	3611	4216	5456	3943	4116	3769	4022	0.667	-0.612	-1.511	-1.474	-1.55	-1.582	-0.372	-0.148	0.222	-0.247	-0.188	-0.317	-0.229	-
1401	XM_002293804.1	THAPSDRAFT_264261	Hypothetical protein THAPSDRAFT_264261	2583	3224	1229	1474	1392	1004	987	878	992	978	920	775	790	657	592	0.319	-1.072	-0.808	-0.891	-1.363	-1.408	0.177	0.146	0.066	-0.202	-0.155	-0.419	-0.573	-
1402	XM_002289211.1	THAPSDRAFT_268653	predicted protein	32250	37784	19209	12546	16867	19939	17748	8027	6025	8154	9118	7090	6290	6493	5220	0.273	-0.659	-1.2505	-0.95	-0.808	-0.902	-0.364	0.023	0.168	-0.187	-0.293	-0.2505	-0.5705	-
1403	XM_002293132.1	THAPSDRAFT_9031	predicted protein	8752	9420	6846	5494	4782	4356	3982	1484	1352	1394	1754	1134	1347	1326	1085	0.106	-0.354	-0.671	-0.879	-1.007	-1.182	-0.033	-0.005	0.344	-0.286	-0.037	-0.059	-0.351	-
1404	XM_002287939.1	THAPSDRAFT_21433	predicted protein	12567	17806	10128	7586	7868	4536	6126	3460	2593	3320	3858	3422	3456	3112	2795	0.4965	-0.3105	-0.729	-0.6805	-1.4785	-1.0435	-0.4045	-0.0455	0.167	-0.012	-0.0045	-0.1485	-0.2955	-
1405	secG	secG	secG	4520	4198	3477	5290	3218	1150	1410	1282	1221	1121	2238	1026	1892	2002	3998	-0.113	-0.381	0.226	-0.487	-1.991	-1.738	-0.051	-0.2	0.823	-0.363	0.562	0.667	1.625	-
1406	rbcR	rbcR	rbcR	1971	1456	1073	1919	1185	411	739	563	554	464	598	268	406	635	1438	-0.3912	-0.79	0.0847	-0.6673	-2.144	-1.3205	0.063	-0.1663	0.198	-0.864	-0.4305	0.0823	1.0975	-
1407	XM_002291843.1	THAPSDRAFT_7743	predicted protein	634	648	1638	791	287	154	215	131	126	108	122	154	116	132	130	0.033	1.365	0.321	-1.144	-2.036	-1.558	-0.044	-0.258	-0.096	0.245	-0.154	0.028	0.014	-
1408	XM_002292817.1	THAPSDRAFT_8449	predicted protein	12524	11620	12972	10248	6123	1238	4880	1970	3013	2948	3829	3634	2122	2252	2126	-0.146	0.051	-0.291	-1.034	-3.339	-1.374	0.614	0.582	0.959	0.882	0.107	0.193	0.11	-
1409	XM_002286168.1	THAPSDRAFT_1397	predicted protein	1161	1017	905	1182	784	180	546	468	804	514	662	614	306	260	434	-0.207	-0.366	0.027	-0.564	-2.69	-1.097	0.783	0.123	0.5	0.393	-0.612	-0.848	-0.107	-
1410	XM_002296542.1	THAPSDRAFT_8769	predicted protein	1550	1096	1701	1344	791	436	1024	396	739	919	1132	1036	1018	613	335	-0.4485	0.151	-0.1885	-0.9255	-1.797	-0.6365	0.885	1.185	1.518	1.3465	1.3395	0.61	-0.2485	-
1411	XM_002291914.1	THAPSDRAFT_7416	predicted protein	244	232	206	122	106	119	233	110	282	216	202	199	238	187	144	-0.038	-0.201	-0.965	-1.162	-1.002	-0.073	1.365	0.987	0.885	0.856	1.114	0.783	0.402	-
1412	XM_002296703.1	THAPSDRAFT_10460	predicted protein	6968	5554	5508	5624	3918	2082	7923	2662	3506	4218	5786	5366	5803	4772	2444	-0.341	-0.334	-0.305	-0.827	-1.747	0.18	0.418	0.685	1.14	1.031	1.138	0.863	-0.106	-
1413	XM_002296032.1	THAPS_6743	predicted protein	4569	5173	4312	3118	2164	1252	2635	1280	1609	1531	1872	2564	2352	1761	1312	0.1815	-0.0875	-0.566	-1.07	-1.8605	-0.801	0.346	0.261	0.5745	1.022	0.9005	0.475	0.0475	-
1414	XM_002296256.1	THAPS_29000	predicted protein	8370	7234	9070	6224	4559	4388	7791	2571	3850	4950	5569	3904	4464	2857	2475	-0.228	0.116	-0.428	-0.876	-0.931	-0.138	0.585	0.944	1.118	0.602	0.799	0.155	-0.054	-
1415	XM_002291978.1	THAPSDRAFT_7547	predicted protein	3251	2434	4004	2865	2435	1510	2481	1236	1344	1583	2091	2322	1764	1298	1136	-0.415	0.303	-0.179	-0.414	-1.111	-0.388	0.124	0.356	0.762	0.913	0.511	0.074	-0.12	-
1416	XM_002291284.1	THAPSDRAFT_5913	Tp_bZI10	2077	1848	1660	1636	1241	1136	1366	588	745	760	900	1232	952	774	639	-0.1945	-0.319	-0.364	-0.7415	-0.9305	-0.6825	0.301	0.347	0.595	1.021	0.6375	0.325	0.059	-
1417	XM_002294925.1	THAPSDRAFT_11965	predicted protein	812	458	691	672	632	254	1238	418	1119	446	674	727	796	430	343	-0.822	-0.226	-0.267	-0.354	-1.673	0.565	1.421	0.093	0.689	0.798	0.932	0.044	-0.284	-
1418	XM_002285937.1	THAPSDRAFT_267929	hypothetical protein THAPSDRAFT_267929	1600	981	1135	1368	1075	990	2482	654	600	587	1080	1446	1487	966	717	-0.714	-0.496	-0.233	-0.574	-0.709	0.611	-0.119	-0.15	0.73	1.151	1.191	0.57	0.136	-
1419	XM_002293627.1	THAPSDRAFT_14700	predicted protein	3408	1774	1724	3792	2018	1125	5486	1934	1944	2260	2432	3968	4576	2376	2219	-0.946	-0.986	0.154	-0.756	-1.599	0.673	0.007	0.22	0.331	1.036	1.242	0.295	0.196	-
1420	XM_002294389.1	THAPSDRAFT_14370	predicted protein	2902	1462	1470	2938	1520	946	4382	1730	1630	1936	2278	3319	3878	1992	1782	-0.989	-0.982	0.018	-0.936	-1.617	0.589	-0.083	0.161	0.4	0.941	1.168	0.205	0.045	-
1421	XM_002293160.1	THAPSDRAFT_9091	phosphatidylinositol/phosphatidylcholine transfer protein	756	456	434	650	316	218	786	194	174	182	550	422	354	218	262	-0.837	-0.799	-0.218	-1.258	-1.791	-0.015	-0.148	-0.098	1.51	1.132	0.876	0.179	0.438	-
1422	XM_002291880.1	THAPSDRAFT_263472	hypothetical protein THAPSDRAFT_263472	4510	2562	3648	1866	852	1155	4324	1671	2236	2158	2334	2538	2280	1988	2034	-0.824	-0.311	-1.274	-2.405	-1.966	-0.07	0.568	0.517	0.626	0.746	0.597	0.395	0.43	-
1423	XM_002286931.1	THAPSDRAFT_20983	predicted protein	7274	4128	12439	7906	2376	1844	3700	1925	3649	2873	2434	2707	2468	1898	1668	-0.903	0.7755	0.121	-1.619	-1.9805	-0.983	0.97	0.628	0.3905	0.545	0.4105	0.032	-0.155	-
1424	XM_002292397.1	THAPSDRAFT_263510	spo11-like protein	1456	651	2205	1403	603	254	909	298	524	374	512	416	367	290	246	-1.162	0.598	-0.052	-1.268	-2.519	-0.677	0.823	0.331	0.784	0.49	0.307	-0.031	-0.269	-
1425	XM_002289964.1	THAPSDRAFT_4891	predicted protein	782	736	1062	614	330	276	532	350	542	432	747	764	286	222	425	-0.091	0.441	-0.348	-1.242	-1.506	-0.583	0.631	0.306	1.093	1.126	-0.29	-0.661	0.282	-
1426	XM_002288508.1	THAPSDRAFT_3868	predicted protein	734	384	623	434	344	482	785	436	741	513	733	743	376	342	622	-0.953	-0.239	-0.759	-1.092	-0.608	0.024	0.768	0.233	0.753	0.775	-0.211	-0.347	0.511	-
1427	XM_002288009.1	THAPSDRAFT_2893	predicted protein	474	203	435	316	170	158	254	138	268	226	268	248	150	134	131	-1.226	-0.122	-0.58	-1.478	-1.588	-0.911	0.957	0.685	0.942	0.817	0.114	-0.048	-0.077	-
1428	XM_002295030.1	THAPSDRAFT_11855	predicted protein	641	386	465	432	320	208	661	152	214	196	248	201	150	140	137	-0.759	-0.46	-0.56	-0.996	-1.62	0.03	0.491	0.365	0.702	0.401	-0.021	-0.125	-0.147	-
1429	XM_002294124.1	THAPSDRAFT_10313	predicted protein	3180	1452	3538	2480	1293	830	1182	3605	4964	5165	4975	6264	5536	7242	6715	-1.132	0.195	-0.316	-1.262	-1.922	-1.405	0.466	0.491	0.473	0.802	0.625	1.017	0.909	-
1430	XM_002295050.1	THAPSDRAFT_25776	predicted protein	2051	1042	1042	1388	1191	534	1601	776	1268	1016	1841	2161	1736	1192	1174	-0.978	-0.977	-0.567	-0.784	-1.941	-0.358	0.715	0.397	1.261	1.492	1.176	0.633	0.609	-
1431	XM_002294259.1	THAPSDRAFT_10275	predicted protein	1474	822	902	748	468	387	752	442	656	486	706	1205	1079	952	660	-0.85	-0.71	-0.987	-1.658	-1.931	-0.971	0.57	0.137	0.676	1.447	1.276	1.107	0.578	-
1432	XM_002293086.1	THAPSDRAFT_24412	predicted protein	4796	3273	2434	1876	1801	1435	2115	542	1386	628	842	902	848	830	880	-0.547	-0.972	-1.347	-1.405	-1.734	-1.177	1.356	0.217	0.64	0.736	0.648	0.617	0.699	-
1433	XM_002287717.1	THAPSDRAFT_2311	predicted protein	12563	10293	7111	8470	7326	4538	5880	2908	3728	2648	5266	8084	4112	3162	4102	-0.292	-0.821	-0.588	-0.778	-1.47	-1.109	0.351	-0.147	0.855	1.47	0.493	0.121	0.495	-
1434	XM_002286949.1	THAPSDRAFT_20997	predicted protein	2378	1393	1060	1527	1070	1166	779	582	691	536	944	1817	944	766	856	-0.819	-1.164	-0.639	-1.155	-1.026	-1.613	0.248	-0.121	0.699	1.643	0.698	0.397	0.558	-
1435	XM_002288940.1	THAPSDRAFT_33209	hypothetical protein THAPSDRAFT_33209	6086	6914	3307	2876	3128	2444	3654	1416	1799	2215	2364	3230	3735	2370	1158	0.176	-0.88	-1.085	-0.963	-1.318	-0.74	0.341	0.645	0.74	1.19	1.399	0.743	-0.29	-
1436	XM_002292779.1	THAPSDRAFT_24153	predicted protein	3346	2364	1878	2295	1933	1380	1780	1584	1497	1738	2938	4592	4394	3088	1887	-0.501	-0.834	-0.547	-0.792	-1.286	-0.913	-0.078	0.125	0.893	1.538	1.475	0.966	0.256	-
1437	XM_002290228.1	THAPSDRAFT_5420	predicted protein	822	627	648	566	462	270	378	277	228	326	703	772	739	433	217	-0.393	-0.344	-0.546	-0.833	-1.606	-1.127	-0.272	0.262	1.372	1.505	1.445	0.672	-0.323	-
1438	XM_002296146.1	THAPS_6971	predicted protein	851	495	384	410	414	358	387	5193	4075	9082	11510	9245	9229	7560	3796	-0.7765	-1.127	-1.0485	-1.0245	-1.2465	-1.114	-0.3525	0.7255	1.169	0.836	0.84	0.526	-0.4735	-
1439	XM_002295660.1	THAPS_14242	predicted protein	620	562	362	497	384	250	243	296	316	430	432	286	577	464	323	-0.205	-0.809	-0.389	-0.763	-1.352	-1.4055	0.113	0.56	0.571	-0.026	0.9905	0.673	0.147	-
1440	XM_002287713.1	THAPSDRAFT_268226	ammonium transporter	2149	1266	750	1775	1662	964	1090	424	709	574	690	653	689	484	441	-0.78	-1.524	-0.274	-0.378	-1.154	-0.978	0.75	0.442	0.709	0.63	0.704	0.2	0.062	-
1441	XM_002288090.1	THAPSDRAFT_3056	predicted protein	534	293	222	386	266	176	164	149	153	171	154	218	331	198	152	-0.8965	-1.268	-0.4765	-1.021	-1.6175	-1.7975	0.0425	0.205	0.054	0.5505	1.152	0.4125	0.035	-
1442	XM_002295814.1	THAPS_23481	predicted protein	30814	41430	18743	23192	25768	20378	19976	13937	13966	18672	21606	23380	27979	22662	14891	0.391	-0.669	-0.4025	-0.3565	-0.5985	-0.76	-0.0355	0.3785	0.649	0.747	1.0355	0.685	0.05	-
1443	XM_002289980.1	THAPSDRAFT_22490	cytochrome b561 and DOMON domain-containing protein	5583	5480	2988	3455	3901	4271	2366	2378	2346	4131	4409	4924	4342	3704	2529	-0.027	-0.903	-0.694	-0.519	-0.39	-1.239	-0.019	0.797	0.891	1.045	0.866	0.64	0.09	-
1444	XM_002290396.1	THAPSDRAFT_262644	hypothetical protein with Chitin binding Peritrophin-A domain (CBM 14)	3891	4109	1880	2504	3172	3070	2790	1664	1703	1956	1644	2940	3394	2596	2194	0.079	-1.049	-0.642	-0.296	-0.342	-0.481	0.036	0.226	-0.015	0.822	1.03	0.643	0.402	-
1445	XM_002286238.1	THAPSDRAFT_20868	predicted protein	3694	3478	2413	2540	2742	2223	3712	1876	1508	1828	2537	4184	4522	2979	1470	-0.09	-0.618	-0.543	-0.43	-0.735	0.003	-0.31	-0.033	0.44	1.161	1.272	0.672	-0.348	-
1446	XM_002291778.1	THAPSDRAFT_23778	predicted protein	5738	5154	2471	3172	3268	2791	4076	2403	1512	2171	3856	5836	5878	3112	1741	-0.159	-1.217	-0.858	-0.812	-1.046	-0.496	-0.674	-0.155	0.679	1.277	1.289	0.372	-0.465	-
1447	XM_002287292.1	THAPSDRAFT_21308	hypothetical protein THAPSDRAFT_21308	2841	2666	1964	1913	2974	2530	1444	1014	857	1125	1297	2017	3006	1887	1019	-0.141	-0.535	-0.571	0.062	-0.168	-0.977	-0.244	0.138	0.354	0.984	1.567	0.893	0.001	-
1448	XM_002287440.1	THAPSDRAFT_2804	predicted protein	3730	5168	2550	2626	2802	2309	1429	1263	910	1314	1751	2542	3426	2238	1310	0.466	-0.547	-0.505	-0.418	-0.697	-1.396	-0.46	0.057	0.483	1.006	1.451	0.839	0.058	-
1449	XM_002295648.1	THAPS_6667	predicted protein	623	528	459	354	376	356	214	202	221	206	280	537	623	458	236	-0.2625	-0.433	-0.8175	-0.7235	-0.7815	-1.5785	0.099	0.022	0.473	1.408	1.603	1.157	0.227	-
1450	XM_002293826.1	THAPSDRAFT_24764	predicted protein	6915	8272	3574	3223	4065	3725	4215	2979	2871	2233	2392	4410	6148	5356	2453	0.237	-0.958	-1.119	-0.7785	-0.905	-0.7235	-0.0575	-0.419	-0.3185	0.569	1.0435	0.8495	-0.2785	-
1451	XM_002289635.1	THAPSDRAFT_22149	predicted protein	4143	3433	1838	1721	2304	2499	2178	1065	998	925	1056	2190	3178	2129	1315	-0.278	-1.164	-1.254	-0.829	-0.7335	-0.9295	-0.094	-0.202	-0.019	1.021	1.556	0.9685	0.2915	-
1452	XM_002286438.1	THAPSDRAFT_1957	predicted protein	2469	2207	1036	1056	1278	1406	1002	716	714	596	730	1206	1824	1122	649	-0.161	-1.256	-1.226	-0.95	-0.814	-1.302	-0.008	-0.267	0.028	0.753	1.348	0.648	-0.149	-
1453	XM_002295001.1	THAPSDRAFT_11799	predicted protein	284	279	124	208	292	274	149	138	135	174	236	304	175	234	280	-0.033	-1.197	-0.455	0.044	-0.074	-1.034	-0.041	0.327	0.767	1.131	0.336	0.753	1.016	-
1454	XM_002289281.1	THAPSDRAFT_4452	predicted protein	1718	1119	564	1345	1628	1978	667	340	307	312	390	546	490	644	711	-0.542	-1.595	-0.366	-0.033	0.1775	-1.3775	-0.2985	-0.123	0.209	0.702	0.529	0.9065	1.0415	-
1455	XM_002287469.1	THAPSDRAFT_2865	predicted protein	3036	3372	1158	2833	2352	1876	1959	723	548	982	1408	1501	1285	1280	1256	0.1415	-1.405	-0.101	-0.374	-0.702	-0.652	-0.3835	0.451	0.986	1.062	0.845	0.833	0.7995	-
1456	XM_002288549.1	THAPSDRAFT_3947	predicted protein	6812	4604	1563	5383	4138	5475	4047	1350	957	1735	2262	2290	2388	2602	2591	-0.5485	-2.126	-0.4105	-0.7585	-0.359	-0.779	-0.557	0.3355	0.7115	0.7375	0.805	0.8845	0.879	-
1457	XM_002285938.1	THAPSDRAFT_943	predicted protein	659	328	226	512	660	429	233	321	354	355	596	808	618	378	236	-1.019	-1.58	-0.3835	0.002	-0.6145	-1.586	0.1325	0.142	0.882	1.2955	0.905	0.216	-0.447	-
1458	XM_002296590.1	THAPSDRAFT_8862	predicted protein	2842	1270	1302	2382	2668	2590	1487	1022	908	1226	1556	1953	2202	1822	1086	-1.1675	-1.1315	-0.2585	-0.093	-0.1365	-0.9495	-0.1565	0.271	0.621	0.95	1.118	0.848	0.1015	-
1459	XM_002291591.1	THAPSDRAFT_35206	hypothetical protein THAPSDRAFT_35206	1592	868	639	1081	1227	1102	854	584	603	722	851	975	1175	901	668	-0.948	-1.2985	-0.547	-0.3685	-0.5415	-0.91	0.0325	0.2965	0.533	0.732	0.988	0.6095	0.18	-
1460	XM_002285968.1	THAPSDRAFT_20619	predicted protein	11023	4732	5574	8531	9356	6548	5128	3392	2057	4666	8000	5747	5282	4155	2986	-1.228	-1.011	-0.382	-0.256	-0.755	-1.128	-0.725	0.455	1.238	0.761	0.638	0.293	-0.185	-
1461	XM_002288087.1	THAPSDRAFT_21576	predicted protein	2370	2626	1004	1516	1697	1436	1514	647	866	1029	905	789	1016	1016	1048	0.129	-1.24	-0.645	-0.486	-0.723	-0.647	0.418	0.665	0.483	0.287	0.651	0.652	0.695	-
1462	XM_002296060.1	THAPS_6798	predicted protein	2023	1528	785	1016	912	1388	987	870	1284	1316	1512	1071	1804	1280	1356	-0.409	-1.365	-0.995	-1.148	-0.545	-1.035	0.562	0.584	0.798	0.303	1.055	0.56	0.643	-
1463	XM_002291412.1	THAPSDRAFT_23108	predicted protein	9307	7697	5475	7020	6616	4451	2490	967	1162	1838	1562	1390	1840	2045	1899	-0.2985	-0.7735	-0.413	-0.512	-1.081	-1.967	0.266	0.9315	0.7015	0.536	0.933	1.077	0.966	-
1464	XM_002286891.1	THAPSDRAFT_20951	predicted protein	38404	37879	19730	17308	17550	16454	11982	3280	4123	3904	4905	4968	5875	5922	4767	-0.02	-0.967	-1.15	-1.139	-1.237	-1.699	0.334	0.248	0.583	0.597	0.845	0.856	0.535	-
1465	XM_002292763.1	THAPSDRAFT_24134	predicted protein	30268	20707	18250	16597	21235	15978	10144	6648	9064	8238	5542	6422	5762	7301	7326	-0.587	-0.72	-0.858	-0.5	-0.913	-1.586	0.457	0.316	-0.252	-0.04	-0.197	0.145	0.15	-
1466	XM_002297335.1	THAPSDRAFT_bd1813	predicted protein	8536	7583	6580	5201	5781	4548	2908	2866	4714	3492	3222	3646	3705	3374	2472	-0.153	-0.362	-0.698	-0.56	-0.899	-1.554	0.693	0.284	0.17	0.326	0.366	0.231	-0.218	-
1467	XM_002294011.1	THAPSDRAFT_10071	predicted protein	15402	11978	8792	9858	9811	7059	6045	3828	8650	6568	3945	4034	5063	4014	3348	-0.364	-0.811	-0.645	-0.651	-1.126	-1.376	1.176	0.78	0.044	0.076	0.398	0.069	-0.193	-
1468	XM_002289046.1	THAPSDRAFT_22018	hypothetical protein THAPSDRAFT_22018	19664	19890	12762	11988	14427	9491	8090	3346	4426	5590	5038	5905	4199	4760	4246	0.0365	-0.604	-0.7295	-0.483	-1.0765	-1.237	0.396	0.722	0.6155	0.8295	0.3415	0.53	0.3185	-
1469	XM_002290826.1	THAPSDRAFT_22900	predicted protein	15927	11884	10640	11080	11004	7310	5866	2530	3120	4219	4541	3922	3312	2820	2700	-0.438	-0.583	-0.526	-0.532	-1.127	-1.442	0.308	0.74	0.849	0.636	0.394	0.162	0.099	-
1470	XM_002297375.1	THAPSDRAFT_bd848	predicted protein	1801	1425	1199	1574	1653	1150	648	385	485	664	604	418	515	489	444	-0.351	-0.58	-0.2045	-0.118	-0.6435	-1.502	0.33	0.795	0.657	0.1225	0.4275	0.35	0.2065	-
1471	XM_002296735.1	THAPSDRAFT_25108	predicted protein	1000	1042	515	680	735	611	434	228	272	283	286	231	264	268	259	0.057	-0.957	-0.558	-0.445	-0.712	-1.231	0.248	0.308	0.32	0.015	0.21	0.234	0.183	-
1472	XM_002290011.1	THAPSDRAFT_40580	predicted protein	8047	5506	4178	4873	4642	5050	4104	2235	3057	4528	3521	2779	2210	2600	3125	-0.5535	-0.955	-0.7365	-0.8045	-0.6755	-0.9885	0.4755	1.023	0.673	0.336	-0.0045	0.241	0.5045	-
1473	XM_002291618.1	THAPSDRAFT_23313	predicted protein	9328	4968	5169	5900	7386	6058	4875	2180	2540	3062	2321	2528	2487	2855	3200	-0.92	-0.8695	-0.6915	-0.4385	-0.6615	-1.075	0.2095	0.4705	0.1315	0.3035	0.2435	0.436	0.5755	-
1474	XM_002286669.1	THAPSDRAFT_1241	predicted protein	708	576	738	734	385	304	350	272	256	286	252	880	608	321	350	-0.301	0.06	0.043	-0.884	-1.221	-1.048	-0.087	0.068	-0.117	1.69	1.158	0.236	0.362	-
1475	XM_002295039.1	THAPSDRAFT_11879	predicted protein	658	530	898	535	454	418	256	193	310	224	240	428	254	242	362	-0.312	0.45	-0.3	-0.536	-0.652	-1.384	0.683	0.219	0.315	1.15	0.402	0.328	0.909	-
1476	XM_002290298.1	THAPSDRAFT_40788	hypothetical protein THAPSDRAFT_40788	4961	3708	5980	5750	4939	3878	1954	1791	1648	1723	2678	3687	1989	2279	2954	-0.559	0.268	0.21	-0.009	-0.355	-1.355	-0.121	-0.068	0.575	1.038	0.151	0.344	0.72	-
1477	XM_002292399.1	THAPSDRAFT_263515	hypothetical protein THAPSDRAFT_263515	1712	1658	2195	1633	1615	1205	768	531	518	582	779	906	594	614	790	-0.066	0.36	-0.066	-0.08	-0.5025	-1.155	-0.03	0.1355	0.5585	0.777	0.166	0.213	0.5775	-
1478	XM_002292171.1	THAPSDRAFT_41687	beta subunit of tetrameric clathrin adaptor complex AP1	6621	4510	6200	4556	6832	4674	2912	1412	1876	1137	1842	2566	2086	1910	1368	-0.554	-0.097	-0.538	0.029	-0.52	-1.184	0.429	-0.303	0.379	0.891	0.575	0.462	-0.026	-
1479	XM_002295115.1	THAPSDRAFT_12035	predicted protein	1687	1698	1942	1408	1242	1076	907	634	726	726	966	1127	1114	846	790	0.008	0.203	-0.263	-0.443	-0.65	-0.898	0.193	0.189	0.605	0.829	0.812	0.417	0.316	-
1480	XM_002292507.1	THAPSDRAFT_24076	predicted protein	3326	2819	2730	2417	2274	2014	1415	606	640	540	670	844	742	900	953	-0.241	-0.286	-0.46	-0.549	-0.725	-1.238	0.187	-0.057	0.255	0.584	0.398	0.678	0.76	-
1481	XM_002297385.1	THAPSDRAFT_bd846	predicted protein	4176	3570	3992	2691	2641	2022	1737	1192	1364	964	1461	2253	2410	2098	1300	-0.324	-0.0635	-0.6385	-0.6575	-1.0495	-1.264	0.1965	-0.3065	0.2955	0.919	1.015	0.8165	0.124	-
1482	XM_002292226.1	THAPSDRAFT_8031	predicted protein	19387	15288	13456	20666	18686	11212	5182	3266	2510	3118	4012	6985	7388	4426	4188	-0.355	-0.527	0.078	-0.053	-0.79	-1.91	-0.338	-0.067	0.337	1.134	1.22	0.481	0.4	-
1483	XM_002294962.1	THAPSDRAFT_11719	predicted protein	2540	1378	2176	2138	1864	1054	644	486	282	452	716	764	831	872	936	-0.885	-0.226	-0.247	-0.456	-1.274	-2.001	-0.787	-0.122	0.562	0.654	0.775	0.838	0.944	-
1484	XM_002287512.1	THAPSDRAFT_2946	probable cytidylate kinase	1749	1046	1508	1300	1185	1463	608	662	483	408	720	1838	1096	906	1032	-0.801	-0.2145	-0.43	-0.556	-0.268	-1.601	-0.442	-0.704	0.1305	1.4805	0.732	0.4555	0.645	-
1485	XM_002296622.1	THAPSDRAFT_8900	predicted protein	324	210	322	306	248	262	162	140	102	130	146	170	181	172	187	-0.657	-0.008	-0.095	-0.383	-0.348	-1.013	-0.444	-0.102	0.079	0.294	0.383	0.306	0.434	-
1486	XM_002294963.1	THAPSDRAFT_11720	predicted protein	516	244	532	472	410	284	224	164	122	158	206	274	226	230	220	-1.177	0.044	-0.133	-0.332	-0.859	-1.226	-0.442	-0.062	0.333	0.707	0.462	0.492	0.421	-
1487	XM_002296603.1	THAPSDRAFT_8895	predicted protein	444	278	469	433	324	247	152	160	116	142	181	188	204	209	205	-0.791	0.078	-0.038	-0.469	-0.847	-1.553	-0.477	-0.169	0.181	0.23	0.357	0.39	0.359	-
1488	XM_002291391.1	THAPSDRAFT_6130	predicted protein	3816	2261	3816	3932	3032	1810	2003	1366	1072	1170	1691	4330	2308	1075	1240	-0.761	-0.0025	0.0395	-0.334	-1.079	-0.9305	-0.352	-0.224	0.309	1.6655	0.7565	-0.3445	-0.1365	-
1489	XM_002294263.1	THAPSDRAFT_37665	v-type H+ transporting ATPase	5663	2887	4996	4840	4288	2649	2601	2145	1370	1451	2578	4342	3350	2150	2145	-1.006	-0.182	-0.228	-0.401	-1.096	-1.122	-0.645	-0.566	0.266	1.015	0.643	0.005	0.002	-
1490	XM_002292626.1	THAPSDRAFT_24187	predicted protein	3688	1699	2451	3480	2501	2004	1976	1173	972	1060	1185	3271	2052	916	1170	-1.1645	-0.5905	-0.115	-0.605	-0.929	-1.018	-0.297	-0.1605	0.0315	1.466	0.8005	-0.364	-0.0625	-
1491	XM_002296493.1	THAPSDRAFT_263766	transporter	984	435	754	879	660	446	466	466	392	372	503	864	646	326	352	-1.182	-0.385	-0.164	-0.58	-1.144	-1.09	-0.25	-0.325	0.11	0.891	0.467	-0.513	-0.407	-
1492	XM_002293685.1	THAPSDRAFT_24813	predicted protein	4880	2771	4568	3122	2510	2363	2374	1153	1036	1265	2066	2304	1206	1026	1640	-0.825	-0.105	-0.6585	-0.9755	-1.065	-1.042	-0.161	0.1735	0.8765	1.008	0.1025	-0.1535	0.495	-
1493	XM_002296203.1	THAPS_7085	predicted protein	1543	782	1242	1396	1106	667	591	432	350	396	858	836	470	389	454	-0.982	-0.311	-0.142	-0.479	-1.212	-1.388	-0.3	-0.146	0.993	0.956	0.123	-0.152	0.066	-
1494	XM_002291298.1	THAPSDRAFT_5942	predicted protein	868	826	638	610	454	409	302	276	210	266	358	470	236	232	300	-0.094	-0.444	-0.51	-0.931	-1.082	-1.525	-0.396	-0.051	0.383	0.771	-0.217	-0.242	0.127	-
1495	XM_002286509.1	THAPSDRAFT_923	predicted protein	4030	2976	2974	2780	1938	1760	1668	692	442	584	811	1008	978	776	610	-0.44	-0.438	-0.541	-1.057	-1.196	-1.273	-0.645	-0.243	0.23	0.543	0.489	0.167	-0.183	-
1496	XM_002294398.1	THAPSDRAFT_25198	predicted protein	7724	3719	3322	5708	5713	4169	6698	3130	6315	4388	4786	3391	3199	2230	2498	-1.0655	-1.2235	-0.4465	-0.46	-0.8875	-0.2475	1.0025	0.4825	0.6265	0.1185	0.0415	-0.4835	-0.3285	-
1497	XM_002295999.1	THAPS_6684	predicted trypsin-like serine protease	2447	1602	736	1386	1310	1290	2057	1170	1642	1909	1609	1168	1862	1076	1340	-0.613	-1.733	-0.819	-0.902	-0.927	-0.252	0.489	0.706	0.459	-0.003	0.67	-0.122	0.195	-
1498	XM_002292711.1	THAPSDRAFT_24267	predicted protein	3086	1842	1578	1846	1256	2592	3281	2012	3063	3419	2572	1781	1282	1246	2056	-0.771	-0.974	-0.741	-1.298	-0.252	0.087	0.608	0.765	0.354	-0.174	-0.65	-0.691	0.033	-
1499	XM_002287460.1	THAPSDRAFT_27220	hypothetical protein THAPSDRAFT_27220	6213	3058	4952	4604	3066	4113	4220	2004	2034	3313	2400	1378	2284	2382	2008	-1.042	-0.33	-0.439	-1.021	-0.604	-0.558	0.02	0.701	0.259	-0.543	0.187	0.246	0.002	-
1500	XM_002291909.1	THAPSDRAFT_17310	predicted protein	2420	846	1244	1416	1322	1825	1987	1062	1853	1135	896	925	1214	1169	1202	-1.51	-0.955	-0.774	-0.8665	-0.394	-0.2705	0.845	0.1335	-0.2005	-0.154	0.2395	0.1835	0.224	-
1501	XM_002295468.1	THAPS_38046	predicted protein	5098	4262	2182	4028	4354	2782	4892	2200	1688	2606	2145	1968	2014	1834	1560	-0.261	-1.236	-0.339	-0.226	-0.872	-0.062	-0.376	0.242	-0.032	-0.155	-0.122	-0.257	-0.49	X
1502	XM_002290070.1	THAPSDRAFT_22592	predicted protein	8055	8668	3304	4587	6112	7254	8478	3503	3154	4710	4214	3320	3580	3714	3350	0.02	-1.2725	-0.8685	-0.4665	-0.216	-0.038	-0.203	0.3395	0.202	-0.1095	-0.0065	0.038	-0.1485	-
1503	XM_002293604.1	THAPSDRAFT_269705	predicted protein	3047	2477	1083	2060	2394	3110	3117	1770	1593	1942	1546	1230	1561	1472	1511	-0.313	-1.497	-0.564	-0.348	0.029	0.033	-0.149	0.136	-0.19	-0.521	-0.176	-0.261	-0.223	X
1504	XM_002294643.1	THAPSDRAFT_11430	predicted protein	2048	1082	612	1616	1658	939	1546	1162	1039	1425	1384	1256	1180	886	586	-0.921	-1.75	-0.342	-0.309	-1.128	-0.412	-0.155	0.298	0.258	0.117	0.028	-0.384	-0.982	-
1505	XM_002291966.1	THAPSDRAFT_41521	predicted protein	2123	1768	796	1314	1930	1096	1615	887	658	1060	1361	1176	974	947	824	-0.273	-1.441	-0.693	-0.142	-0.954	-0.486	-0.43	0.241	0.606	0.408	0.125	0.091	-0.104	-
1506	XM_002294512.1	THAPSDRAFT_11431	predicted protein	492	330	193	424	459	349	224	264	312	322	300	355	299	236	218	-0.5755	-1.332	-0.204	-0.097	-0.4885	-1.166	0.2475	0.293	0.198	0.4325	0.19	-0.1405	-0.267	-
1507	XM_002296426.1	THAPSDRAFT_269573	probable papain cyctein protease	35580	32490	17181	26924	28998	24663	21238	11632	12840	15778	16391	13152	12636	10478	8436	-0.138	-1.066	-0.412	-0.3	-0.53	-0.771	0.142	0.439	0.496	0.178	0.12	-0.15	-0.463	-
1508	XM_002294022.1	THAPSDRAFT_10096	predicted protein	3374	2360	1530	2574	2831	2576	2192	1582	1616	1940	2018	1858	2234	1122	1076	-0.517	-1.14	-0.394	-0.254	-0.39	-0.622	0.034	0.292	0.354	0.236	0.501	-0.493	-0.556	-
1509	XM_002297416.1	THAPSDRAFT_bd886	predicted protein	740	315	425	915	553	204	288	264	170	224	224	336	388	238	233	-1.235	-0.8	0.302	-0.421	-1.858	-1.364	-0.637	-0.233	-0.236	0.348	0.546	-0.149	-0.179	-
1510	XM_002295562.1	THAPS_10945	predicted protein	676	290	408	376	280	198	288	172	200	140	169	296	170	148	162	-1.229	-0.731	-0.844	-1.289	-1.773	-1.223	0.224	-0.289	-0.022	0.787	-0.014	-0.211	-0.078	-
1511	XM_002293975.1	THAPSDRAFT_264260	kinase like protein	318	120	188	252	132	98	200	117	99	96	101	128	96	98	96	-1.43	-0.76	-0.333	-1.258	-1.696	-0.662	-0.242	-0.29	-0.215	0.095	-0.293	-0.264	-0.291	-
1512	XM_002288679.1	THAPSDRAFT_21652	predicted protein	4706	2584	3264	3041	3382	2085	2531	1093	577	1055	1884	1502	1596	1194	807	-0.903	-0.525	-0.627	-0.474	-1.171	-0.896	-0.911	-0.042	0.792	0.47	0.558	0.138	-0.426	-
1513	XM_002294996.1	THAPSDRAFT_264808	hypothetical prolyl 4-hydroxylase	2362	1378	1232	1334	1376	1096	1098	959	640	697	936	1392	1596	882	466	-0.796	-0.938	-0.826	-0.781	-1.116	-1.19	-0.58	-0.454	-0.033	0.543	0.741	-0.114	-1.034	-
1514	XM_002291796.1	THAPSDRAFT_23794	predicted protein	95538	111977	55466	71365	62178	50358	38372	19937	18074	24540	27009	36010	30432	20561	16272	0.1225	-0.7585	-0.3935	-0.5445	-0.952	-1.217	-0.215	0.333	0.4125	0.7545	0.556	-0.0255	-0.415	-
1515	XM_002295423.1	THAPS_10978	predicted protein	2156	1711	1412	1623	1804	855	1056	601	494	887	702	1428	852	549	366	-0.334	-0.603	-0.404	-0.253	-1.326	-1.023	-0.28	0.541	0.232	1.252	0.509	-0.123	-0.709	-
1516	XM_002285983.1	THAPSDRAFT_267946	predicted protein	2280	1590	1148	1907	1608	833	1072	1024	1055	1073	1933	1409	1700	971	715	-0.52	-0.99	-0.259	-0.513	-1.453	-1.094	0.057	0.066	0.931	0.474	0.738	-0.062	-0.508	-
1517	XM_002289022.1	THAPSDRAFT_3922	predicted protein	4800	2780	1976	3164	2736	2108	1928	1424	930	1840	2474	2240	1600	1060	864	-0.797	-1.305	-0.623	-0.816	-1.19	-1.326	-0.614	0.37	0.798	0.654	0.169	-0.425	-0.72	-
1518	XM_002295568.1	THAPS_10955	predicted protein	678	169	565	656	612	206	571	150	199	166	260	150	186	168	160	-1.916	-0.2155	0.0305	-0.0785	-1.619	-0.333	0.35	0.1155	0.7465	-0.0285	0.2585	0.136	0.059	-
1519	XM_002296656.1	THAPSDRAFT_25121	predicted protein	3292	1998	2700	2378	2235	1495	4044	867	558	762	975	739	886	916	1132	-0.698	-0.2775	-0.479	-0.5855	-1.147	0.2825	-0.6135	-0.18	0.1905	-0.23	0.052	0.0925	0.3825	-
1520	XM_002295331.1	THAPS_10786	predicted protein	794	432	540	618	593	322	888	248	358	246	317	312	316	304	286	-0.866	-0.556	-0.353	-0.438	-1.313	0.166	0.528	-0.016	0.357	0.336	0.356	0.298	0.21	-
1521	XM_002289144.1	THAPSDRAFT_4174	predicted protein	554	354	434	458	360	176	824	181	258	139	217	207	192	150	153	-0.6505	-0.3415	-0.2635	-0.615	-1.6215	0.5515	0.51	-0.382	0.2615	0.191	0.087	-0.2615	-0.2385	-
1522	XM_002292420.1	THAPSDRAFT_23975	predicted protein	281	168	211	180	164	134	320	133	146	135	162	160	132	114	106	-0.717	-0.392	-0.621	-0.757	-1.052	0.135	0.13	0.018	0.288	0.261	-0.024	-0.219	-0.33	-
1523	XM_002291466.1	THAPSDRAFT_269113	hypothetical protein THAPSDRAFT_269113	13478	8423	10778	12334	8278	6239	11906	6950	5691	7196	7250	10030	6698	3574	3622	-0.703	-0.3275	-0.137	-0.727	-1.117	-0.2175	-0.2815	0.0435	0.072	0.5375	-0.0395	-0.948	-0.936	-
1524	XM_002286565.1	THAPSDRAFT_20633	predicted protein	2272	1480	1974	2107	2180	1097	1478	1166	1000	1422	1545	1420	1197	664	530	-0.627	-0.208	-0.107	-0.059	-1.047	-0.633	-0.222	0.286	0.407	0.284	0.034	-0.811	-1.145	-
1525	XM_002286073.1	THAPSDRAFT_1218	predicted protein	2686	1415	2361	2740	2180	1294	2008	1175	938	1186	1282	1237	936	686	530	-0.929	-0.1935	0.0225	-0.3015	-1.0535	-0.422	-0.325	0.0045	0.1265	0.0755	-0.329	-0.7745	-1.1495	X
1526	XM_002295957.1	THAPS_7304	predicted protein	1284	507	929	973	796	546	628	498	418	482	451	640	484	280	265	-1.426	-0.467	-0.403	-0.691	-1.233	-1.05	-0.254	-0.051	-0.14	0.364	-0.041	-0.832	-0.908	-
1527	XM_002291584.1	THAPSDRAFT_263012	ras-related protein	764	342	412	560	558	386	370	422	381	426	468	438	285	240	192	-1.164	-0.898	-0.454	-0.454	-0.988	-1.065	-0.146	0.011	0.154	0.055	-0.563	-0.812	-1.136	-
1528	XM_002286681.1	THAPSDRAFT_1274	predicted protein	2685	1246	1872	2062	1616	953	1178	848	723	818	1052	940	626	481	406	-1.107	-0.522	-0.38	-0.731	-1.497	-1.228	-0.234	-0.048	0.315	0.15	-0.435	-0.814	-1.061	-
1529	XM_002288190.1	THAPSDRAFT_3242	predicted protein	568	373	674	574	582	228	556	254	298	217	390	346	200	164	170	-0.605	0.248	0.016	0.036	-1.318	-0.077	0.231	-0.227	0.616	0.448	-0.344	-0.633	-0.581	X
1530	XM_002296007.1	THAPS_6698	predicted protein	1996	1570	1794	2204	1747	968	1552	862	832	833	1108	1266	699	554	562	-0.348	-0.156	0.136	-0.193	-1.046	-0.365	-0.051	-0.049	0.362	0.555	-0.302	-0.638	-0.618	-
1531	XM_002293659.1	THAPSDRAFT_9724	sig3-like protein	894	423	1042	804	672	434	897	542	688	552	641	580	321	290	394	-1.081	0.221	-0.154	-0.411	-1.044	0.003	0.346	0.015	0.247	0.099	-0.752	-0.895	-0.457	X
1532	XM_002293645.1	THAPSDRAFT_9700	predicted protein	1190	563	921	1352	892	546	962	432	454	446	504	423	372	314	316	-1.082	-0.368	0.16	-0.415	-1.121	-0.31	0.059	0.041	0.222	-0.034	-0.217	-0.457	-0.452	-
1533	XM_002294420.1	THAPSDRAFT_25224	predicted protein	7535	5036	5690	6910	6543	3559	5824	2561	3864	3712	3881	3170	2754	2001	1786	-0.59	-0.407	-0.126	-0.204	-1.082	-0.392	0.676	0.618	0.684	0.391	0.186	-0.273	-0.437	-
1534	XM_002288752.1	THAPSDRAFT_21712	predicted protein	6180	4130	5266	5671	5905	2664	5948	3076	3202	3633	4972	3582	3305	2042	1672	-0.6265	-0.2285	-0.122	-0.062	-1.214	-0.0575	0.0625	0.238	0.6975	0.2245	0.1085	-0.5855	-0.875	-
1535	XM_002289428.1	THAPSDRAFT_4736	predicted protein	2608	1628	2435	2618	2343	826	1765	704	798	938	1170	782	798	560	428	-0.684	-0.111	0.002	-0.157	-1.659	-0.566	0.185	0.422	0.739	0.159	0.19	-0.323	-0.708	-
1536	XM_002288914.1	THAPSDRAFT_261878	membrane-associated zinc metalloprotease	8424	4707	8476	9664	5696	2928	4484	1809	2423	1732	2227	2088	1544	1430	1546	-0.842	0.009	0.197	-0.565	-1.525	-0.923	0.426	-0.062	0.306	0.208	-0.226	-0.334	-0.221	X
1537	XM_002289579.1	THAPSDRAFT_262034	allantoicase-like protein	5462	3322	4937	6111	4234	1982	3322	2214	3574	3595	2820	2280	2199	1532	1318	-0.718	-0.15	0.16	-0.367	-1.463	-0.718	0.691	0.699	0.349	0.04	-0.01	-0.531	-0.748	-
1538	XM_002290749.1	THAPSDRAFT_22823	predicted protein	5326	4025	4818	5460	3775	2158	3352	1918	2152	2492	2340	2130	1540	1114	1223	-0.405	-0.146	0.036	-0.497	-1.306	-0.667	0.168	0.377	0.29	0.154	-0.314	-0.779	-0.646	-
1539	XM_002292603.1	THAPSDRAFT_36553	predicted protein	459	213	418	396	404	232	301	168	207	160	176	178	162	141	146	-1.331	-0.135	-0.214	-0.187	-0.983	-0.612	0.292	-0.073	0.064	0.083	-0.068	-0.262	-0.203	-
1540	XM_002291408.1	THAPSDRAFT_6170	predicted protein	934	516	1058	762	962	440	520	356	366	413	385	322	334	231	232	-0.864	0.18	-0.295	0.038	-1.088	-0.844	0.044	0.185	0.115	-0.15	-0.097	-0.623	-0.614	-
1541	XM_002294856.1	THAPSDRAFT_264834	hypothetical protein THAPSDRAFT_264834	3224	2159	2948	2717	2680	1446	1736	976	824	1198	1337	1152	1039	857	672	-0.602	-0.131	-0.255	-0.267	-1.157	-0.894	-0.245	0.287	0.454	0.238	0.09	-0.191	-0.545	-
1542	XM_002291354.1	THAPSDRAFT_6047	predicted protein	4912	3277	3901	4994	3968	2871	2268	1522	1462	1512	1544	1678	1459	1096	1108	-0.619	-0.338	0.0135	-0.3195	-0.7975	-1.1855	-0.0795	-0.0065	0.02	0.1605	-0.061	-0.478	-0.473	-
1543	XM_002286054.1	THAPSDRAFT_1173	predicted protein	2282	1738	1820	1960	1554	1004	1288	656	641	669	692	661	569	473	402	-0.397	-0.3385	-0.2205	-0.558	-1.1845	-0.8305	-0.0195	0.0425	0.0915	0.028	-0.1885	-0.4565	-0.691	-
1544	XM_002292912.1	THAPSDRAFT_36897	eukaryotic protein kinase	2723	2667	3630	2765	1809	840	1020	4172	5403	5538	3203	3724	3206	5158	5886	-0.039	0.424	0.027	-0.583	-1.713	-1.506	0.372	0.408	-0.382	-0.171	-0.381	0.306	0.496	-
1545	XM_002296010.1	THAPS_6705	predicted protein	419	286	438	364	211	170	134	120	169	170	114	100	112	108	112	-0.553	0.066	-0.208	-0.987	-1.305	-1.648	0.501	0.508	-0.061	-0.252	-0.102	-0.142	-0.11	X
1546	XM_002286402.1	THAPSDRAFT_21042	predicted protein	36762	21985	24934	24598	18276	14666	10906	5384	5245	7014	3540	3260	3490	4900	6162	-0.755	-0.559	-0.582	-1.007	-1.328	-1.794	-0.043	0.38	-0.605	-0.724	-0.626	-0.136	0.192	-
1547	XM_002297012.1	THAPSDRAFT_30457	predicted protein	2794	2828	1894	1267	1091	1322	848	2108	2518	2179	1749	2124	1773	2182	2318	0.042	-0.533	-1.112	-1.329	-1.057	-1.691	0.254	0.048	-0.268	0.01	-0.249	0.051	0.138	-
1548	XM_002285957.1	THAPSDRAFT_985	predicted protein	17134	18394	13231	9100	6654	7524	4595	2495	2068	2804	2369	1760	2408	2734	2384	0	-0.375	-0.914	-1.374	-1.195	-1.915	-0.281	0.173	-0.07	-0.503	-0.052	0.136	-0.063	-
1549	XM_002291147.1	THAPSDRAFT_6422	predicted protein	2554	2059	2576	2268	1484	875	714	746	436	498	703	830	735	642	546	-0.313	0.011	-0.175	-0.785	-1.547	-1.84	-0.777	-0.584	-0.087	0.152	-0.022	-0.219	-0.458	X
1550	XM_002288932.1	THAPSDRAFT_20189	predicted protein	1638	1536	1300	1306	1102	438	529	464	349	356	416	481	420	300	244	-0.0945	-0.3355	-0.3275	-0.5725	-1.911	-1.675	-0.41	-0.3795	-0.154	0.053	-0.142	-0.624	-0.9275	X
1551	XM_002291829.1	THAPSDRAFT_23825	predicted protein	8066	6647	6896	5843	5938	3273	2619	2278	2778	2987	2190	2270	1791	1716	1322	-0.2795	-0.2135	-0.4675	-0.4315	-1.2875	-1.6085	0.274	0.385	-0.073	-0.0095	-0.352	-0.411	-0.7885	X
1552	XM_002288877.1	THAPSDRAFT_3637	predicted protein	4159	4199	3909	3168	2943	1568	2014	1150	1277	888	1325	1172	1070	884	769	-0.0265	-0.09	-0.3915	-0.5155	-1.4215	-1.124	0.1735	-0.386	0.2235	0.0535	-0.0855	-0.356	-0.561	-
1553	XM_002288878.1	THAPSDRAFT_261857	hypothetical protein THAPSDRAFT_261857	1746	2170	1596	1408	1191	682	661	526	485	408	606	664	495	390	348	0.314	-0.129	-0.31	-0.552	-1.358	-1.472	-0.116	-0.375	0.199	0.313	-0.092	-0.431	-0.607	-
1554	XM_002287278.1	THAPSDRAFT_21300	predicted protein	20306	13765	21732	18086	17373	10804	5850	3552	3309	3154	2904	2334	2778	3300	3092	-0.564	0.098	-0.17	-0.225	-0.911	-1.805	-0.102	-0.172	-0.29	-0.606	-0.356	-0.106	-0.21	-
1555	XM_002291149.1	THAPSDRAFT_18613	predicted protein	2182	2284	2877	2072	1136	1376	770	776	537	732	832	666	604	594	556	0.064	0.395	-0.078	-0.942	-0.666	-1.527	-0.527	-0.081	0.103	-0.218	-0.357	-0.388	-0.479	-
1556	XM_002288931.1	THAPSDRAFT_33035	predicted protein	18792	21039	18680	16335	12382	12780	4852	4320	3804	3886	5040	4411	3428	3981	4216	0.157	-0.009	-0.213	-0.609	-0.558	-1.96	-0.188	-0.153	0.22	0.03	-0.333	-0.118	-0.039	-
1557	XM_002295149.1	THAPSDRAFT_264925	hypothetical protein THAPSDRAFT_264925	546	523	599	519	338	322	162	251	224	215	256	288	202	236	218	-0.088	0.132	-0.088	-0.692	-0.766	-1.812	-0.158	-0.219	0.016	0.204	-0.306	-0.091	-0.197	-
1558	XM_002286556.1	THAPSDRAFT_1015	predicted protein	1302	1504	920	891	959	818	404	362	231	302	315	345	315	314	296	0.156	-0.506	-0.549	-0.448	-0.671	-1.729	-0.643	-0.26	-0.198	-0.066	-0.199	-0.204	-0.288	-
1559	XM_002295843.1	THAPS_16607	predicted protein	2412	3004	1746	1773	1612	1334	692	798	439	651	744	830	647	575	586	0.3225	-0.461	-0.4425	-0.575	-0.848	-1.8375	-0.859	-0.2885	-0.1	0.057	-0.2995	-0.4695	-0.448	-
1560	XM_002290377.1	THAPSDRAFT_34560	predicted protein	1306	1608	1214	913	799	526	437	316	216	242	247	210	232	244	234	0.301	-0.107	-0.517	-0.709	-1.311	-1.608	-0.537	-0.381	-0.351	-0.589	-0.439	-0.367	-0.423	X
1561	XM_002295661.1	THAPS_269199	predicted protein	1839	2448	1936	1168	1230	1012	739	446	340	432	370	318	378	424	338	0.413	0.072	-0.654	-0.58	-0.865	-1.316	-0.383	-0.037	-0.265	-0.483	-0.231	-0.067	-0.397	-
1562	XM_002291955.1	THAPSDRAFT_7503	predicted protein	3275	3552	3336	2712	2231	1762	1449	1005	720	871	819	718	888	758	694	0.111	0.027	-0.272	-0.553	-0.894	-1.182	-0.465	-0.188	-0.277	-0.467	-0.165	-0.391	-0.529	-
1563	XM_002287532.1	THAPSDRAFT_32211	hypothetical protein THAPSDRAFT_32211	1834	856	1821	868	1500	1740	422	489	398	400	452	516	635	472	446	-1.1185	-0.0105	-1.0745	-0.289	-0.0795	-2.1425	-0.304	-0.2955	-0.124	0.036	0.3275	-0.0585	-0.1365	-
1564	XM_002291448.1	THAPSDRAFT_34739	predicted protein	4382	1820	4655	2086	3194	3962	1559	1390	910	896	1128	1429	1106	1223	1252	-1.332	0.087	-1.071	-0.456	-0.146	-1.495	-0.609	-0.645	-0.302	0.042	-0.331	-0.183	-0.158	-
1565	XM_002296481.1	THAPSDRAFT_24293	predicted protein	8789	7368	8194	4230	7235	6714	2825	784	812	742	875	908	829	874	683	-0.255	-0.102	-1.066	-0.282	-0.389	-1.743	0.084	-0.046	0.149	0.249	0.104	0.195	-0.203	-
1566	XM_002295442.1	THAPS_11019	predicted protein	3992	2627	3156	2018	2569	2385	1598	550	564	546	500	677	524	647	383	-0.604	-0.3455	-0.985	-0.6385	-0.7495	-1.341	0.1685	0.082	-0.1525	0.3955	-0.112	0.3665	-0.4435	-
1567	XM_002294487.1	THAPSDRAFT_37854	predicted protein	578	259	314	216	520	612	217	126	145	128	128	148	154	156	125	-1.174	-0.892	-1.419	-0.15	0.081	-1.413	0.225	0.032	-0.022	0.255	0.302	0.334	0.013	-
1568	XM_002290859.1	THAPSDRAFT_5820	predicted protein	1126	911	448	530	810	908	312	334	367	374	405	346	465	418	340	-0.305	-1.342	-1.095	-0.483	-0.318	-1.874	0.134	0.169	0.282	0.053	0.477	0.327	0.026	-
1569	XM_002288821.1	THAPSDRAFT_21785	predicted protein	14501	8652	6829	7680	7688	12081	3025	3154	4184	3686	3006	3564	4015	3305	2794	-0.767	-1.081	-0.93	-0.911	-0.286	-2.256	0.415	0.205	-0.044	0.197	0.373	0.093	-0.153	-
1570	XM_002291983.1	THAPSDRAFT_23751	predicted protein	424	442	256	231	224	210	286	210	288	244	188	168	202	207	222	0.042	-0.738	-0.878	-0.924	-1.013	-0.583	0.464	0.222	-0.15	-0.317	-0.05	-0.014	0.088	-
1571	XM_002287408.1	THAPSDRAFT_2735	predicted protein	616	426	384	373	200	248	402	213	230	230	247	148	193	210	242	-0.535	-0.699	-0.726	-1.617	-1.31	-0.638	0.109	0.108	0.168	-0.528	-0.145	-0.019	0.187	-
1572	XM_002292242.1	THAPSDRAFT_24003	HSF DNA-binding transcription factor (Tp_HSF_2.5h)	2298	1516	1296	1386	1393	828	1306	1292	1886	1426	1494	1172	1616	1698	1290	-0.594	-0.817	-0.724	-0.712	-1.464	-0.806	0.557	0.154	0.221	-0.127	0.336	0.407	0.009	-
1573	XM_002291003.1	THAPSDRAFT_6126	predicted protein	394	276	240	228	184	130	162	152	277	172	145	142	172	156	142	-0.524	-0.704	-0.779	-1.086	-1.586	-1.268	0.931	0.248	0.006	-0.014	0.254	0.125	-0.009	-
1574	XM_002292712.1	THAPSDRAFT_8611	predicted protein	244	134	135	126	120	108	152	110	142	117	162	144	115	104	110	-0.877	-0.851	-0.946	-1.02	-1.184	-0.692	0.367	0.089	0.555	0.378	0.059	-0.084	-0.002	-
1575	XM_002291411.1	THAPSDRAFT_6176	predicted protein	328	204	210	214	150	104	179	90	102	93	96	86	114	99	98	-0.698	-0.642	-0.613	-1.119	-1.647	-0.933	0.199	0.061	0.094	-0.052	0.351	0.148	0.124	-
1576	XM_002297441.1	THAPSDRAFT_bd938	predicted protein	332	184	121	182	155	113	186	102	116	98	100	110	123	133	125	-0.847	-1.44	-0.873	-1.08	-1.537	-0.865	0.18	-0.073	-0.03	0.102	0.262	0.374	0.286	-
1577	XM_002290113.1	THAPSDRAFT_40675	UDP-glucose 4-epimerase	9440	5926	7162	4964	3095	4070	4370	2530	1590	2120	2565	2082	2662	2685	2275	-0.701	-0.401	-0.929	-1.613	-1.213	-1.112	-0.667	-0.256	0.023	-0.278	0.072	0.088	-0.156	-
1578	XM_002292202.1	THAPSDRAFT_269421	hypothetical prolyl 4-hydroxylase	2541	1718	1781	1204	1267	1027	1362	533	512	445	518	466	398	427	416	-0.573	-0.5135	-1.0805	-1.0105	-1.314	-0.9225	-0.0355	-0.257	-0.0375	-0.1735	-0.416	-0.3045	-0.336	X
1579	XM_002286583.1	THAPSDRAFT_1071	predicted protein	287	198	212	117	113	117	100	101	95	117	98	89	85	92	84	-0.5355	-0.448	-1.299	-1.3545	-1.3455	-1.5275	-0.0625	0.208	-0.0305	-0.1615	-0.219	-0.117	-0.2425	X
1580	XM_002293462.1	THAPSDRAFT_9328	predicted protein	696	412	438	322	256	196	216	184	192	136	126	208	226	178	138	-0.745	-0.661	-1.101	-1.435	-1.825	-1.691	0.098	-0.424	-0.5	0.212	0.33	-0.004	-0.376	-
1581	XM_002293810.1	THAPSDRAFT_9661	predicted protein	494	196	287	205	174	152	106	104	108	120	111	108	108	124	116	-0.969	-0.453	-0.901	-1.146	-1.326	-1.878	0.057	0.216	0.09	0.058	0.056	0.248	0.162	-
1582	XM_002296866.1	THAPSDRAFT_11088	predicted prolyl 4-hydroxylase	497	220	208	278	243	146	142	110	102	150	105	102	100	106	105	-1.1895	-1.279	-0.8395	-1.05	-1.7625	-1.821	-0.0925	0.346	-0.045	-0.0895	-0.112	-0.033	-0.051	X
1583	XM_002287967.1	THAPSDRAFT_2808	predicted protein	1778	2348	2989	3446	3701	2773	2725	1288	1697	1128	1667	1714	1092	1396	1635	0.398	0.748	0.952	1.051	0.64	0.615	0.468	-0.124	0.443	0.484	-0.166	0.187	0.415	-
1584	XM_002286655.1	THAPSDRAFT_1217	TpMyb1R2	1778	1759	2980	3642	3596	2724	2403	1367	2000	1262	1672	1902	1206	1588	2161	-0.095	0.744	1.034	1.015	0.618	0.431	0.55	-0.133	0.288	0.477	-0.178	0.218	0.662	-
1585	XM_002287458.1	THAPSDRAFT_2844	predicted protein	781	836	1387	1664	1552	871	971	530	840	476	700	660	463	534	630	0.092	0.826	1.086	0.983	0.158	0.314	0.666	-0.154	0.403	0.318	-0.196	0.013	0.251	-
1586	XM_002290305.1	THAPSDRAFT_22821	predicted protein	1971	2668	4018	3820	3736	2406	3150	1662	1966	1409	2671	2366	1310	1428	2056	0.431	1.023	0.954	0.921	0.286	0.672	0.242	-0.244	0.684	0.509	-0.343	-0.22	0.306	-
1587	XM_002292385.1	THAPSDRAFT_7942	predicted protein	918	981	1958	2016	1734	1032	1616	916	919	765	1291	1446	700	841	1144	0.0845	1.096	1.114	0.871	0.152	0.741	0.02	-0.2255	0.555	0.6835	-0.3265	-0.084	0.299	-
1588	XM_002288319.1	THAPSDRAFT_268488	predicted protein	1901	2076	3168	3877	2784	2669	3579	1899	2244	2050	2630	2864	1484	1682	2259	0.121	0.736	1.029	0.548	0.49	0.9	0.241	0.111	0.47	0.591	-0.356	-0.176	0.248	-
1589	XM_002289898.1	THAPSDRAFT_4756	predicted protein	594	592	874	1074	1088	832	946	584	727	480	1085	1176	574	526	659	-0.014	0.557	0.8525	0.8705	0.4545	0.662	0.321	-0.2815	0.9055	1.0055	-0.0145	-0.152	0.159	-
1590	XM_002289084.1	THAPSDRAFT_22059	predicted protein	3870	4350	5144	7120	8120	6836	6362	4078	5077	3402	5134	6170	4132	3306	3950	0.165	0.409	0.872	1.068	0.814	0.717	0.33	-0.262	0.343	0.613	0.035	-0.286	-0.032	-
1591	XM_002289537.1	THAPSDRAFT_4937	predicted protein	2445	2410	3946	5328	5014	3480	2606	1286	2002	1806	1954	2009	1513	1728	2126	-0.023	0.689	1.109	1.035	0.51	0.074	0.688	0.538	0.654	0.694	0.283	0.477	0.773	X
1592	XM_002288148.1	THAPSDRAFT_3158	predicted protein	2111	1988	2864	5368	4961	3503	3044	2196	4198	1840	3222	3630	1890	2924	4083	-0.086	0.437	1.344	1.23	0.73	0.519	0.935	-0.267	0.55	0.724	-0.216	0.413	0.891	-
1593	XM_002296611.1	THAPSDRAFT_24401	predicted protein	1291	2261	2805	3034	2189	1752	2014	1026	1508	1060	1728	1700	1192	1375	1739	0.83	1.122	1.246	0.765	0.4355	0.6695	0.5725	0.056	0.7575	0.745	0.214	0.428	0.7705	X
1594	XM_002291977.1	THAPSDRAFT_7545	predicted protein	1122	1697	2227	2412	2210	1600	2074	854	1035	1028	1084	1060	909	948	1006	0.597	0.988	1.1	0.966	0.508	0.885	0.535	0.504	0.603	0.569	0.344	0.409	0.496	X
1595	XM_002290835.1	THAPSDRAFT_5775	predicted protein	760	772	1496	1922	1580	852	1436	911	1196	1044	1893	1686	981	1028	1516	0.0055	0.9685	1.295	1.028	0.1565	0.903	0.4045	0.191	1.063	0.8955	0.107	0.169	0.722	X
1596	XM_002287624.1	THAPSDRAFT_21138	predicted protein	2783	3720	5490	7742	7178	2655	5486	3808	4930	3445	6169	5298	3169	3976	5164	0.4	0.977	1.47	1.365	-0.075	0.978	0.384	-0.176	0.707	0.492	-0.248	0.079	0.456	-
1597	XM_002291366.1	THAPSDRAFT_23058	DNA polymerase delta subunit 2	806	1033	1997	2236	1570	954	1192	776	1131	804	1306	1384	732	953	1376	0.344	1.299	1.468	0.958	0.243	0.565	0.545	0.051	0.753	0.836	-0.085	0.298	0.828	-
1598	XM_002287230.1	THAPSDRAFT_2377	predicted protein	354	367	736	1037	557	403	528	344	428	300	668	571	370	440	547	0.062	1.05	1.338	0.642	0.185	0.477	0.333	-0.1975	0.9875	0.763	0.136	0.385	0.687	X
1599	XM_002293513.1	THAPSDRAFT_9425	predicted protein	1315	1869	2761	3334	2880	1632	1801	981	1567	726	1884	1688	946	1192	1402	0.499	1.071	1.342	1.132	0.31	0.437	0.703	-0.413	0.968	0.811	-0.026	0.308	0.541	-
1600	XM_002292371.1	THAPSDRAFT_23932	predicted protein	757	1381	2064	1807	1613	1115	1512	956	934	835	1495	1734	1472	1052	904	0.886	1.437	1.2515	1.095	0.538	0.9625	-0.033	-0.2045	0.6515	0.8585	0.626	0.1405	-0.0765	X
1601	XM_002289200.1	THAPSDRAFT_4294	predicted protein	662	1044	1336	1934	1491	1072	1170	891	600	653	1345	1625	1164	962	872	0.653	1.01	1.49	1.173	0.696	0.82	-0.567	-0.447	0.598	0.87	0.39	0.114	-0.03	X
1602	XM_002288068.1	THAPSDRAFT_21563	predicted protein	200	410	400	556	549	282	220	220	246	242	344	389	248	253	288	1.02	1.008	1.474	1.46	0.499	0.15	0.161	0.13	0.65	0.824	0.171	0.206	0.393	X
1603	XM_002291439.1	THAPSDRAFT_6223	predicted protein	536	1144	1173	1207	1518	874	755	516	535	468	644	614	458	501	524	1.09	1.135	1.177	1.508	0.712	0.484	0.055	-0.138	0.319	0.254	-0.174	-0.04	0.022	-
1604	XM_002291498.1	THAPSDRAFT_23201	predicted protein	2158	2824	5138	5360	4402	3116	4630	2658	2301	1948	3858	4366	1742	1871	2767	0.39	1.249	1.315	1.03	0.531	1.1	-0.208	-0.45	0.533	0.704	-0.619	-0.51	0.049	-
1605	XM_002293007.1	THAPSDRAFT_9130	predicted protein	1787	2953	4267	3846	4170	2598	2762	1882	1416	1418	2624	2471	1501	1509	1658	0.725	1.256	1.102	1.222	0.54	0.629	-0.411	-0.412	0.483	0.396	-0.323	-0.315	-0.179	-
1606	XM_002292055.1	THAPSDRAFT_263436	prolyl 4-hydroxylase	660	762	1514	1608	1652	680	907	648	508	472	930	922	566	498	502	0.187	1.197	1.285	1.325	0.042	0.452	-0.336	-0.44	0.539	0.518	-0.182	-0.363	-0.354	-
1607	XM_002289762.1	THAPSDRAFT_22272	predicted protein	4092	5794	9402	9032	8322	3984	4127	2330	3772	2342	3047	3380	1928	2088	2600	0.499	1.203	1.14	1.025	-0.038	0.013	0.702	-0.002	0.39	0.543	-0.269	-0.151	0.163	-
1608	XM_002296242.1	THAPS_23554	predicted protein	1302	1885	2610	2659	2215	1222	1370	689	920	682	1076	1094	731	717	728	0.5195	0.9985	1.0165	0.7565	-0.1025	0.061	0.4295	-0.001	0.6645	0.6825	0.109	0.077	0.0925	X
1609	XM_002291699.1	THAPSDRAFT_7460	predicted protein	350	538	854	873	731	379	496	345	558	400	641	649	373	333	368	0.615	1.278	1.317	1.0615	0.121	0.4985	0.7015	0.217	0.9005	0.9225	0.121	-0.0445	0.1045	X
1610	XM_002297246.1	THAPSDRAFT_bd668	predicted protein	162	190	313	344	290	150	230	187	268	192	388	280	198	158	208	0.2285	0.947	1.074	0.832	-0.113	0.502	0.5135	0.0375	1.0485	0.575	0.0635	-0.242	0.1525	X
1611	XM_002292144.1	THAPSDRAFT_7876	predicted protein	1162	1240	2464	2836	2234	1034	1712	1329	1637	1530	1886	1850	1082	1174	1380	0.0395	1.0835	1.2825	0.9415	-0.173	0.5395	0.3005	0.2035	0.5075	0.478	-0.2925	-0.178	0.0505	-
1612	XM_002286351.1	THAPSDRAFT_31609	mcm5-like protein	1445	2234	3082	3816	3000	2026	1836	1587	1742	1121	2318	2380	1052	1308	1889	0.625	1.089	1.4	1.053	0.488	0.345	0.136	-0.499	0.549	0.585	-0.593	-0.276	0.254	-
1613	XM_002293707.1	THAPSDRAFT_37523	predicted protein	906	1304	1997	2271	1624	977	1239	1236	1360	828	1834	1765	922	1176	1718	0.514	1.137	1.323	0.838	0.103	0.451	0.123	-0.578	0.57	0.514	-0.428	-0.071	0.475	-
1614	XM_002293787.1	THAPSDRAFT_37486	predicted protein	248	304	768	577	388	269	328	419	506	307	572	608	268	286	365	0.207	1.628	1.224	0.652	0.123	0.405	0.277	-0.449	0.45	0.54	-0.64	-0.546	-0.195	-
1615	XM_002295657.1	THAPS_23346	predicted protein	3066	5764	3776	5096	7226	6208	6864	3620	3160	3499	3090	3059	3570	3450	3596	0.91	0.305	0.735	1.241	1.022	1.167	-0.19	-0.053	-0.221	-0.237	-0.014	-0.062	-0.004	-
1616	XM_002294696.1	THAPSDRAFT_25633	predicted protein	3216	6195	4682	4754	6553	6348	6597	3855	3546	3238	3362	3323	3316	3334	3487	0.9315	0.536	0.544	1.007	0.9625	0.9815	-0.106	-0.241	-0.1685	-0.195	-0.1875	-0.1795	-0.121	-
1617	XM_002292927.1	THAPSDRAFT_8979	predicted protein	7852	12986	11795	12572	14124	13018	18672	7480	7084	5442	7012	7108	7168	6814	6534	0.722	0.588	0.681	0.849	0.731	1.249	-0.076	-0.456	-0.094	-0.071	-0.058	-0.131	-0.192	-
1618	XM_002288567.1	THAPSDRAFT_22023	predicted protein	2488	3618	3776	3832	5162	4276	4850	3288	3014	2574	2829	3060	2740	2606	2536	0.541	0.602	0.623	1.053	0.778	0.962	-0.122	-0.361	-0.217	-0.1	-0.26	-0.333	-0.375	-
1619	XM_002293900.1	THAPSDRAFT_24854	predicted protein	1202	2379	2032	2185	2636	2131	2250	1354	1329	1455	1084	1090	1093	1058	1136	0.986	0.757	0.862	1.133	0.825	0.894	-0.026	0.102	-0.32	-0.312	-0.309	-0.357	-0.252	-
1620	XM_002293646.1	THAPSDRAFT_24772	predicted protein	624	1064	1084	1025	1286	1002	993	613	566	564	502	494	522	526	474	0.769	0.799	0.717	1.044	0.682	0.671	-0.116	-0.123	-0.292	-0.315	-0.23	-0.224	-0.374	-
1621	XM_002287919.1	THAPSDRAFT_21409	predicted protein	522	779	958	822	1154	1034	828	588	600	597	567	567	576	481	519	0.578	0.879	0.657	1.145	0.981	0.646	0.029	0.019	-0.054	-0.053	-0.029	-0.29	-0.181	-
1622	XM_002292896.1	THAPSDRAFT_24258	predicted protein	16972	32772	26731	27694	34397	28847	28467	15196	14228	13206	14882	15230	16116	14089	13136	0.949	0.655	0.706	1.019	0.764	0.745	-0.094	-0.22	-0.032	0.004	0.085	-0.109	-0.21	-
1623	XM_002291099.1	THAPSDRAFT_23177	predicted protein	4022	6560	7033	5842	8123	7913	5588	2949	2472	2407	2739	3705	2535	2622	2649	0.723	0.8095	0.5435	1.0295	0.983	0.4825	-0.2735	-0.3035	-0.135	0.3135	-0.229	-0.1875	-0.176	-
1624	XM_002295074.1	THAPSDRAFT_25803	predicted protein	1816	3027	2568	2837	3842	3430	2951	1957	1376	1801	2042	2306	2048	1790	1432	0.737	0.499	0.644	1.08	0.917	0.697	-0.508	-0.126	0.06	0.237	0.064	-0.133	-0.453	-
1625	XM_002290923.1	THAPSDRAFT_22989	TpMyb1R_SHAQKYF9a	3342	4864	4446	6598	7414	7115	5341	2756	2434	2500	3171	3452	2214	3124	2794	0.541	0.41	0.98	1.149	1.087	0.676	-0.177	-0.139	0.203	0.309	-0.323	0.182	0.01	-
1626	XM_002296599.1	THAPSDRAFT_8885	predicted protein	7492	10446	9206	11497	13322	11840	15661	7109	8419	6606	7246	7176	8715	7368	6950	0.472	0.298	0.617	0.83	0.659	1.063	0.248	-0.104	0.029	0.017	0.295	0.057	-0.03	-
1627	XM_002296330.1	THAPS_23645	predicted protein	20034	26849	22118	31042	40318	31286	33996	19396	21479	21032	20973	20663	23115	19938	20073	0.424	0.144	0.633	1.011	0.645	0.765	0.151	0.11	0.114	0.096	0.256	0.044	0.054	X
1628	XM_002292299.1	THAPSDRAFT_24057	predicted protein	436	550	584	744	892	568	702	512	538	583	556	494	564	496	406	0.33	0.419	0.771	1.029	0.38	0.685	0.073	0.183	0.12	-0.056	0.14	-0.054	-0.332	-
1629	XM_002295505.1	THAPS_264498	predicted protein	1192	1470	1736	1843	2015	1888	2382	1323	1574	1190	1106	1064	1444	1387	1315	0.314	0.551	0.6355	0.765	0.6695	1	0.2445	-0.1635	-0.2605	-0.3155	0.1285	0.065	-0.013	-
1630	XM_002292615.1	THAPSDRAFT_24178	predicted protein	2009	3686	2488	3419	4172	3222	3261	1356	1391	1366	1168	1146	1300	1201	1272	0.869	0.308	0.763	1.054	0.68	0.694	0.042	0.015	-0.213	-0.24	-0.065	-0.171	-0.091	-
1631	XM_002295571.1	THAPS_25391	predicted protein	3967	7222	4942	5694	7995	7486	5380	4055	3970	3984	3286	3620	3774	3906	3793	0.864	0.317	0.521	1.01	0.914	0.438	-0.031	-0.029	-0.303	-0.164	-0.104	-0.054	-0.096	-
1632	XM_002286033.1	THAPSDRAFT_20681	predicted protein	1014	2128	1249	1362	1766	1834	1749	958	991	1131	988	848	807	910	806	1.0495	0.307	0.4215	0.81	0.864	0.7935	0.046	0.2395	0.0425	-0.172	-0.249	-0.083	-0.2585	-
1633	XM_002297073.1	THAPSDRAFT_25523	predicted protein	3882	6112	4766	4776	7756	8166	5486	3356	3865	4178	2775	2568	2870	3243	2614	0.654	0.296	0.297	0.998	1.073	0.499	0.206	0.316	-0.272	-0.385	-0.225	-0.048	-0.359	-
1634	XM_002291736.1	THAPSDRAFT_23738	predicted protein	1774	2702	2366	2945	3490	3322	4136	1920	2702	2090	1920	1628	1922	1378	1244	0.606	0.414	0.73	0.975	0.903	1.22	0.492	0.12	-0.001	-0.239	-0.001	-0.48	-0.628	-
1635	XM_002296544.1	THAPSDRAFT_24347	predicted protein	4088	7328	6207	7175	7303	6948	9636	3596	4209	3502	3277	3045	3222	2949	2903	0.6915	0.605	0.8135	0.8455	0.773	1.2185	0.208	-0.0495	-0.133	-0.2375	-0.161	-0.281	-0.308	-
1636	XM_002291735.1	THAPSDRAFT_7530	predicted protein	1800	2188	2346	2880	3272	2989	3665	2040	2286	1908	1777	1608	1677	1375	1284	0.271	0.383	0.679	0.862	0.732	1.026	0.164	-0.097	-0.199	-0.342	-0.282	-0.568	-0.667	-
1637	XM_002290881.1	THAPSDRAFT_5889	predicted protein	106	112	109	116	230	137	136	90	93	90	108	112	98	93	90	0.085	0.046	0.131	1.007	0.37	0.359	0.047	0.003	0.268	0.292	0.115	0.032	-0.015	X
1638	XM_002292211.1	THAPSDRAFT_8009	predicted protein	102	112	101	115	215	136	109	96	101	102	116	102	101	98	90	0.137	-0.013	0.168	1.081	0.393	0.095	0.071	0.104	0.273	0.097	0.078	0.038	-0.082	-
1639	XM_002288473.1	THAPSDRAFT_3800	predicted protein	193	212	264	260	422	248	217	178	172	177	243	225	195	186	192	0.14	0.454	0.428	1.088	0.323	0.156	-0.045	-0.013	0.4	0.33	0.125	0.07	0.105	X
1640	XM_002290581.1	THAPSDRAFT_22661	predicted protein	1354	2114	1636	1871	2956	2062	1937	998	1092	1040	1048	1102	1083	1020	998	0.64	0.274	0.467	1.127	0.607	0.518	0.131	0.045	0.071	0.145	0.12	0.03	0.001	X
1641	XM_002297143.1	THAPSDRAFT_25558	TpMyb1R_SHAQKYF10	5723	9802	6333	9058	12066	8013	6904	3335	4326	3186	3318	3456	2948	3240	3642	0.77	0.1475	0.6665	1.077	0.475	0.264	0.382	-0.058	0.001	0.048	-0.1755	-0.04	0.127	-
1642	XM_002289347.1	THAPSDRAFT_22322	predicted protein	2450	2676	3713	3610	4698	4979	3247	1891	1487	1859	1574	1837	1634	1635	1817	0.13	0.6	0.558	0.942	1.026	0.41	-0.348	-0.024	-0.267	-0.044	-0.212	-0.21	-0.058	-
1643	XM_002286730.1	THAPSDRAFT_1367	predicted protein	1110	1258	1443	1728	2442	2138	1332	1052	794	864	940	1080	1102	980	948	0.176	0.378	0.638	1.128	0.938	0.263	-0.397	-0.273	-0.151	0.034	0.073	-0.091	-0.153	-
1644	XM_002286816.1	THAPSDRAFT_20881	predicted protein	3142	3740	3236	4850	6399	5896	4539	2316	1550	2266	2014	1951	2258	2270	2267	0.25	0.042	0.625	1.026	0.907	0.53	-0.58	-0.031	-0.202	-0.25	-0.036	-0.028	-0.031	-
1645	XM_002294553.1	THAPSDRAFT_25619	predicted protein	3494	3678	3785	5500	6982	5348	5115	2925	2374	3026	2975	2669	2788	2554	1821	0.072	0.115	0.656	1	0.615	0.551	-0.3	0.048	0.026	-0.134	-0.068	-0.194	-0.683	-
1646	XM_002287620.1	THAPSDRAFT_2145	predicted protein	4863	5188	6982	8660	10050	5658	5678	2866	2747	2582	2068	2641	3067	2909	2758	0.093	0.524	0.836	1.05	0.221	0.225	-0.062	-0.151	-0.472	-0.118	0.095	0.021	-0.057	-
1647	XM_002291394.1	THAPSDRAFT_34968	mannosyl-oligosaccharide alpha-mannosidase	1770	2065	2966	3149	3604	2092	2320	1218	1045	1296	1032	1080	1030	993	942	0.136	0.747	0.829	1.026	0.239	0.388	-0.222	0.074	-0.239	-0.176	-0.245	-0.296	-0.371	-
1648	XM_002288232.1	THAPSDRAFT_21695	predicted protein	1431	2207	2906	2898	2462	1811	4244	1642	1160	1433	2316	2445	1711	1412	1356	0.622	1.022	1.018	0.783	0.339	1.564	-0.502	-0.197	0.498	0.575	0.06	-0.217	-0.277	-
1649	XM_002286137.1	THAPSDRAFT_1344	SCP-like extracellular protein	9864	15045	20308	17086	19516	14124	24130	10806	8551	9094	12396	13620	9769	9518	9356	0.5785	1.019	0.784	0.9225	0.467	1.246	-0.3805	-0.287	0.168	0.3015	-0.175	-0.212	-0.253	-
1650	XM_002295633.1	THAPS_6639	predicted protein	499	608	784	1092	871	544	927	466	346	474	726	678	447	384	344	0.282	0.65	1.128	0.802	0.122	0.86	-0.43	0.023	0.63	0.539	-0.065	-0.282	-0.441	-
1651	XM_002286442.1	THAPSDRAFT_1965	predicted protein	6715	15890	11429	12591	13475	6267	13636	5372	5072	5174	6592	6156	6290	5320	4018	1.0625	0.7635	0.8795	1.002	-0.0835	0.97	-0.102	-0.086	0.277	0.203	0.205	-0.018	-0.419	X
1652	XM_002293114.1	THAPSDRAFT_24441	predicted protein	5932	10739	11230	8620	10726	7330	12308	4722	3740	4310	5895	6226	5557	4441	3934	0.806	0.919	0.539	0.855	0.294	1.052	-0.338	-0.14	0.321	0.399	0.234	-0.087	-0.265	-
1653	XM_002288918.1	THAPSDRAFT_12602	predicted protein	190	246	341	476	446	197	348	271	246	256	301	191	225	182	202	0.359	0.8	1.1655	1.122	0.079	0.57	-0.087	-0.0725	0.1595	-0.4485	-0.1975	-0.4635	-0.3	-
1654	XM_002294901.1	THAPSDRAFT_264869	rna-helicase-like protein	202	252	324	352	412	200	298	227	254	242	246	178	188	170	214	0.315	0.68	0.787	1.026	-0.016	0.56	0.181	0.116	0.12	-0.337	-0.249	-0.391	-0.068	-
1655	XM_002296435.1	THAPSDRAFT_263816	chromodomain-helicase	376	398	502	939	756	314	736	754	676	674	808	676	640	464	722	0.084	0.424	1.291	1.001	-0.256	0.976	-0.176	-0.154	0.1	-0.15	-0.24	-0.697	-0.069	-
1656	XM_002296398.1	THAPSDRAFT_8762	predicted protein	458	548	722	972	746	489	782	652	652	509	834	733	502	406	478	0.257	0.656	1.077	0.7	0.092	0.764	-0.002	-0.362	0.352	0.168	-0.379	-0.682	-0.446	-
1657	XM_002288446.1	THAPSDRAFT_3744	predicted protein	3194	4916	5418	6776	5900	3060	3941	1940	2418	1880	2533	2220	1525	1580	1766	0.622	0.762	1.077	0.883	-0.062	0.302	0.321	-0.047	0.39	0.199	-0.342	-0.292	-0.131	-
1658	XM_002296079.1	THAPS_6837	predicted protein	320	419	474	641	505	370	536	430	542	436	420	466	336	352	422	0.374	0.557	1.005	0.661	0.213	0.737	0.39	0.066	0.029	0.175	-0.294	-0.227	0.035	-
1659	XM_002285946.1	THAPSDRAFT_20598	predicted protein	451	383	773	962	1236	562	1534	672	606	830	989	681	550	573	524	-0.2515	0.76	1.053	1.449	0.3205	1.6345	-0.1085	0.332	0.5705	0.0375	-0.3185	-0.1715	-0.3185	-
1660	XM_002293336.1	THAPSDRAFT_24656	predicted protein	1148	1225	2260	2967	2603	1295	2720	1318	1203	1200	1672	1484	978	1010	1101	0.092	0.977	1.359	1.18	0.174	1.245	-0.11	-0.111	0.368	0.196	-0.408	-0.359	-0.235	-
1661	XM_002290554.1	THAPSDRAFT_16384	predicted protein	484	650	818	1289	1466	763	1158	788	946	830	926	718	649	631	887	0.4545	0.766	1.3895	1.586	0.6585	1.2595	0.26	0.0785	0.245	-0.121	-0.257	-0.304	0.1825	-
1662	XM_002296658.1	THAPSDRAFT_25123	predicted protein	12406	14678	17976	23366	24236	22464	31635	11874	17303	16140	19769	15112	12760	10770	9082	0.22	0.535	0.911	0.966	0.857	1.297	0.541	0.441	0.735	0.347	0.103	-0.141	-0.387	-
1663	XM_002296043.1	THAPS_263092	subtilisin-like serine protease	90	90	118	194	152	132	307	178	206	176	278	201	166	160	180	-0.016	0.383	1.099	0.737	0.547	1.761	0.203	-0.016	0.633	0.176	-0.106	-0.16	0.016	-
1664	XM_002295819.1	THAPS_19826	predicted protein	1576	1738	3115	2317	2788	4121	2785	1732	1794	1580	1543	1867	1398	1802	1970	0.14	0.98	0.556	0.822	1.386	0.821	0.051	-0.135	-0.166	0.108	-0.312	0.057	0.182	-
1665	XM_002286274.1	THAPSDRAFT_261047	mitochondrial energy transfer protein	1240	1211	2764	1812	1954	3186	1908	1192	1508	1288	982	928	1008	1130	1218	-0.046	1.155	0.545	0.655	1.359	0.599	0.343	0.116	-0.276	-0.358	-0.239	-0.072	0.031	-
1666	XM_002287344.1	THAPSDRAFT_31921	predicted protein	1429	1749	3138	1774	2840	5358	2843	1847	2183	1898	1418	1581	1728	2131	2590	0.1825	1.0905	0.269	0.827	1.7815	0.5915	0.2335	-0.0205	-0.2645	-0.1305	-0.0065	0.276	0.4465	-
1667	XM_002296176.1	THAPS_35519	predicted protein	102	164	189	166	164	200	157	128	162	142	115	129	139	150	160	0.6855	0.8675	0.681	0.674	0.968	0.6045	0.342	0.1505	-0.152	0.0125	0.1155	0.232	0.331	-
1668	XM_002296382.1	THAPSDRAFT_36568	predicted protein	8220	11793	13811	11602	12854	14418	14502	6470	6777	6390	4398	5336	6376	7814	8406	0.521	0.748	0.49	0.642	0.809	0.819	0.066	-0.02	-0.562	-0.278	-0.024	0.272	0.378	-
1669	XM_002288434.1	THAPSDRAFT_21891	predicted protein	1985	1952	5990	3857	3280	3466	3797	1743	2544	2291	1746	1768	1661	1772	1768	-0.024	1.595	0.951	0.725	0.803	0.936	0.544	0.394	0.001	0.02	-0.07	0.023	0.021	-
1670	XM_002289148.1	THAPSDRAFT_22122	predicted protein	5018	5668	14768	7571	6592	11355	8928	5188	7846	7760	4447	4804	5177	4945	4368	0.174	1.557	0.591	0.393	1.178	0.827	0.598	0.575	-0.221	-0.111	-0.003	-0.072	-0.249	-
1671	XM_002290521.1	THAPSDRAFT_22591	predicted protein	695	676	1704	1099	891	1976	1182	745	960	975	532	636	867	1026	1142	-0.042	1.291	0.645	0.357	1.507	0.761	0.369	0.39	-0.485	-0.224	0.221	0.463	0.617	-
1672	XM_002289678.1	THAPSDRAFT_268655	histone deacetylase 1 HDAC Hda1p	7754	7259	15390	12650	10606	16458	11594	5426	8912	6896	4260	5054	6676	7168	7690	-0.098	0.987	0.699	0.451	1.086	0.58	0.718	0.34	-0.343	-0.097	0.305	0.407	0.509	-
1673	XM_002294346.1	THAPSDRAFT_25263	predicted protein	382	377	805	867	699	753	650	546	666	558	399	482	626	641	677	-0.0305	1.0615	1.179	0.8465	0.948	0.7605	0.2875	0.061	-0.419	-0.157	0.2175	0.231	0.3055	-
1674	XM_002293248.1	THAPSDRAFT_9271	predicted protein	245	220	546	439	420	500	318	258	268	279	206	256	224	268	331	-0.16	1.153	0.84	0.775	1.027	0.362	0.063	0.124	-0.314	-0.003	-0.193	0.064	0.367	-
1675	XM_002286589.1	THAPSDRAFT_1088	predicted protein	407	350	1080	797	1068	1089	545	347	436	507	306	326	378	508	561	-0.2155	1.4015	0.9655	1.3925	1.411	0.3835	0.33	0.469	-0.173	-0.0825	0.124	0.5545	0.694	-
1676	XM_002292883.1	THAPSDRAFT_8573	predicted protein	190	173	379	400	432	408	164	211	270	213	170	238	194	220	262	-0.137	0.993	1.076	1.187	1.105	-0.208	0.355	0.014	-0.306	0.178	-0.125	0.065	0.314	-
1677	XM_002286874.1	THAPSDRAFT_20932	predicted protein	888	648	1688	1952	1766	1362	1191	714	808	728	737	697	580	648	677	-0.458	0.927	1.136	0.991	0.615	0.423	0.178	0.025	0.047	-0.033	-0.299	-0.139	-0.075	-
1678	XM_002291644.1	THAPSDRAFT_263327	MFS transporter	5730	3978	7052	8810	11770	10592	6220	4124	4982	4470	3796	4324	5238	4954	3958	-0.55	0.299	0.62	1.038	0.885	0.096	0.276	0.12	-0.116	0.07	0.349	0.268	-0.058	-
1679	XM_002297261.1	THAPSDRAFT_bd706	MFS transporter	4708	4245	5752	7219	10703	8232	6004	3916	4672	4170	3128	3582	4330	4064	3469	-0.149	0.289	0.617	1.185	0.806	0.331	0.257	0.091	-0.323	-0.13	0.147	0.056	-0.173	-
1680	XM_002287162.1	THAPSDRAFT_2222	predicted protein	1216	1326	2207	2170	2236	2180	1173	806	2144	995	845	897	934	816	814	0.0935	0.8535	0.8145	0.835	0.7835	-0.123	1.3965	0.3115	0.0895	0.179	0.2275	0.018	0.012	-
1681	XM_002287489.1	THAPSDRAFT_21513	predicted protein	6146	14107	9784	17920	20830	8200	6671	2830	2289	2700	2456	2688	2624	2023	1265	1.193	0.671	1.544	1.76	0.41	0.118	-0.297	-0.059	-0.197	-0.068	-0.101	-0.475	-1.153	-
1682	XM_002291768.1	THAPSDRAFT_7602	predicted protein	620	858	811	1584	1817	702	532	503	381	480	398	465	538	381	350	0.466	0.39	1.356	1.554	0.183	-0.23	-0.402	-0.069	-0.341	-0.113	0.097	-0.401	-0.527	-
1683	XM_002296913.1	THAPSDRAFT_11176	predicted protein	153	365	204	474	626	260	124	202	150	200	184	194	252	233	181	1.254	0.41	1.624	2.027	0.761	-0.299	-0.427	-0.021	-0.133	-0.064	0.315	0.208	-0.159	-
1684	XM_002290560.1	THAPSDRAFT_22639	predicted protein	1248	1476	1894	3757	4448	2221	1726	1082	714	497	670	3250	2156	858	929	0.24	0.6005	1.5825	1.8155	0.83	0.4625	-0.598	-1.121	-0.6875	1.591	0.996	-0.3335	-0.222	-
1685	XM_002294137.1	THAPSDRAFT_24963	predicted protein	6770	30744	15796	15379	16953	17138	19594	8184	6358	5776	9085	13026	11486	13906	10740	2.173	1.22	1.179	1.324	1.336	1.532	-0.363	-0.503	0.152	0.671	0.485	0.763	0.389	X
1686	XM_002297527.1	THAPSDRAFT_bd1935	predicted protein	3480	8590	10283	8360	10862	6602	7920	4582	2948	4012	5376	6762	7220	6419	5462	1.304	1.563	1.264	1.642	0.924	1.178	-0.636	-0.206	0.229	0.561	0.656	0.487	0.254	X
1687	XM_002291023.1	THAPSDRAFT_23101	hypothetical protein THAPSDRAFT_23101	1060	2040	3455	2982	4042	2963	2906	1304	1446	590	1466	2015	1915	2242	1738	0.937	1.705	1.491	1.928	1.483	1.45	0.178	-1.114	0.195	0.658	0.584	0.807	0.444	X
1688	XM_002295639.1	THAPS_6652	predicted protein	512	1428	1064	1466	1166	1662	1084	325	294	284	604	724	470	442	648	1.474	1.08	1.543	1.206	1.719	1.099	-0.138	-0.211	0.864	1.055	0.478	0.449	0.945	X
1689	XM_002291590.1	THAPSDRAFT_34878	serine protease family S09X putative	290	583	593	998	886	619	988	806	559	616	1767	1757	961	933	1054	0.985	1.02	1.783	1.6125	1.0855	1.773	-0.5235	-0.3885	1.1225	1.1275	0.254	0.198	0.372	X
1690	XM_002286973.1	THAPSDRAFT_21020	predicted protein	7989	9915	18582	20220	30066	21116	26860	9520	7467	7676	13421	26284	16386	12802	12448	0.307	1.219	1.338	1.908	1.403	1.749	-0.348	-0.342	0.495	1.467	0.779	0.426	0.384	X
1691	XM_002289372.1	THAPSDRAFT_4629	predicted protein	284	400	660	620	712	536	1527	526	246	365	754	1580	905	670	566	0.496	1.212	1.124	1.323	0.908	2.358	-1.079	-0.518	0.533	1.602	0.787	0.36	0.116	X
1692	XM_002291038.1	THAPSDRAFT_35189	DNA polymerase delta, DPO1	1342	3018	3102	4271	3056	1804	7310	1990	2228	1484	3006	3588	2346	2795	3508	1.161	1.207	1.666	1.182	0.422	2.425	0.168	-0.423	0.598	0.855	0.243	0.495	0.821	X
1693	XM_002287261.1	THAPSDRAFT_2442	predicted protein	444	576	1460	1193	1002	548	1873	834	806	530	1933	2026	865	879	1368	0.375	1.704	1.417	1.172	0.301	2.038	-0.052	-0.664	1.209	1.278	0.051	0.075	0.709	X
1694	XM_002296082.1	THAPS_263121	leishmanolysin-like peptidase	471	839	1822	1398	1159	1016	2368	1306	1060	1300	1934	1884	1432	1102	988	0.832	1.947	1.568	1.299	1.097	2.32	-0.3	-0.006	0.568	0.531	0.134	-0.243	-0.401	-
1695	XM_002286246.1	THAPSDRAFT_20880	predicted protein	1629	4259	6492	3825	3534	2784	7015	3730	2522	3106	5750	4874	3446	2716	2864	1.384	1.995	1.23	1.118	0.77	2.103	-0.57	-0.264	0.623	0.386	-0.116	-0.459	-0.382	-
1696	XM_002286286.1	THAPSDRAFT_20927	predicted protein	365	1147	1140	813	1062	781	1395	686	841	610	801	998	672	528	564	1.654	1.6465	1.1675	1.5505	1.104	1.9035	0.2935	-0.1695	0.235	0.5415	-0.0255	-0.3695	-0.2895	-
1697	XM_002295554.1	THAPS_25380	predicted protein	1610	3442	4916	3098	2456	2385	6984	2041	2761	2396	2526	2040	1586	1622	2011	1.126	1.631	0.956	0.627	0.5635	2.1075	0.363	0.204	0.2505	-0.0095	-0.388	-0.386	-0.133	-
1698	XM_002294554.1	THAPSDRAFT_25620	predicted protein	1092	2480	2861	2643	1951	1364	3142	2213	2506	1970	2558	2520	1480	1718	2025	1.182	1.382	1.275	0.834	0.318	1.498	0.181	-0.177	0.205	0.189	-0.581	-0.363	-0.139	-
1699	XM_002296790.1	THAPSDRAFT_25163	predicted protein	476	1362	1684	1306	1004	508	1330	834	1094	685	1394	1499	729	668	840	1.51	1.818	1.455	1.071	0.09	1.466	0.39	-0.284	0.736	0.846	-0.195	-0.319	0.011	-
1700	XM_002290066.1	THAPSDRAFT_268839	RNA binding protein	3762	5244	5336	5525	7052	6068	11884	4742	4800	4938	4966	5856	5115	4734	4280	0.478	0.504	0.552	0.906	0.686	1.659	0.021	0.045	0.07	0.309	0.113	0	-0.145	-
1701	XM_002286517.1	THAPSDRAFT_20590	predicted protein	6017	8708	8858	8836	11950	9270	16894	5396	5112	5209	7130	6921	5506	4830	4740	0.533	0.558	0.551	0.99	0.624	1.489	-0.079	-0.051	0.402	0.36	0.028	-0.159	-0.187	-
1702	XM_002290497.1	THAPSDRAFT_22568	predicted protein	2030	2570	2543	2958	3685	3205	4632	2367	2726	2100	2580	2834	2709	2112	1918	0.333	0.324	0.541	0.856	0.655	1.1845	0.199	-0.175	0.1255	0.2565	0.192	-0.1645	-0.3055	-
1703	XM_002291309.1	THAPSDRAFT_22984	hypothetical protein THAPSDRAFT_22984	2226	2988	3024	3220	4370	4443	6064	3334	3003	3201	3190	3725	3394	3191	3358	0.433	0.4345	0.524	0.9625	1.001	1.4525	-0.1505	-0.0675	-0.065	0.163	0.0205	-0.069	0.0075	-
1704	XM_002288327.1	THAPSDRAFT_21784	predicted protein	3915	7065	6256	5570	6888	5535	10926	4330	3314	3944	4642	5239	4881	3869	3564	0.578	0.681	0.436	0.7765	0.491	1.4285	-0.4225	-0.1515	0.0925	0.277	0.1565	-0.174	-0.3005	-
1705	XM_002288410.1	THAPSDRAFT_21866	predicted protein	3609	4614	4905	4706	5335	5634	8442	3977	3426	3696	4080	5290	4139	3688	3719	0.354	0.443	0.384	0.564	0.642	1.226	-0.214	-0.112	0.037	0.412	0.058	-0.108	-0.096	-
1706	XM_002288012.1	THAPSDRAFT_21515	predicted protein	4770	10305	7507	6381	9096	7360	12112	5658	4553	5090	5776	6856	7332	5452	4498	1.093	0.653	0.417	0.931	0.623	1.336	-0.312	-0.15	0.033	0.279	0.377	-0.05	-0.328	-
1707	XM_002288820.1	THAPSDRAFT_261820	hypothetical cyclin-dependent kinase	2770	4911	4518	4471	5019	3703	9597	4020	2354	3677	4244	4473	4350	3560	3150	0.8065	0.707	0.687	0.8665	0.417	1.777	-0.7635	-0.132	0.065	0.164	0.113	-0.1755	-0.349	-
1708	XM_002296463.1	THAPSDRAFT_269586	hypothetical protein THAPSDRAFT_269586	1798	3602	2780	2488	3591	2924	6198	2333	1877	1766	1834	1956	2392	1937	1993	1.003	0.629	0.47	0.998	0.703	1.765	-0.307	-0.394	-0.342	-0.252	0.04	-0.26	-0.219	-
1709	XM_002294689.1	THAPSDRAFT_25623	predicted protein	540	1218	750	840	1039	706	1856	905	729	794	784	754	857	774	742	1.174	0.474	0.636	0.944	0.388	1.771	-0.313	-0.196	-0.205	-0.259	-0.077	-0.228	-0.283	-
1710	XM_002292801.1	THAPSDRAFT_8408	predicted protein	1702	3532	2312	3220	3318	2404	4774	1666	1896	1703	1748	1602	1704	1608	1299	1.043	0.44	0.917	0.963	0.499	1.482	0.187	0.032	0.069	-0.056	0.033	-0.05	-0.359	-
1711	XM_002290939.1	THAPSDRAFT_40929	predicted protein	1982	2940	3065	3812	3852	2300	6016	1970	2247	2084	1970	1596	1789	1458	1486	0.566	0.627	0.924	0.957	0.214	1.601	0.193	0.074	0.002	-0.301	-0.135	-0.43	-0.404	-
1712	XM_002288401.1	THAPSDRAFT_21857	predicted protein	3008	4537	4608	4860	5601	3618	6391	4348	5075	4138	4810	4246	4014	3804	3925	0.6	0.6275	0.694	0.9065	0.277	1.088	0.238	-0.0945	0.1625	-0.0175	-0.1025	-0.1725	-0.13	-
1713	XM_002295524.1	THAPS_25356	predicted protein	2534	4604	3234	4008	5153	3012	4779	2309	2560	2376	2542	1924	1923	1754	1768	0.862	0.351	0.658	1.023	0.249	0.915	0.158	0.051	0.145	-0.253	-0.254	-0.387	-0.375	-
1714	XM_002291820.1	THAPSDRAFT_7695	predicted protein	6970	11220	10898	10424	11547	10430	14968	7180	7267	9789	6546	5948	6698	6066	5193	0.687	0.645	0.581	0.728	0.582	1.09	0.022	0.452	-0.129	-0.268	-0.101	-0.238	-0.463	-
1715	XM_002295160.1	THAPSDRAFT_25879	predicted protein	3446	6685	4946	4580	5836	3799	7382	4832	5540	6228	3939	3728	5160	4572	3892	0.955	0.521	0.408	0.76	0.139	1.065	0.205	0.368	-0.286	-0.365	0.102	-0.071	-0.304	-
1716	XM_002293899.1	THAPSDRAFT_9840	predicted protein	2597	4872	3417	3875	4584	2974	7215	4394	5472	5532	4818	3171	3958	4724	4343	0.8975	0.3955	0.57	0.8205	0.1925	1.4715	0.3195	0.3125	0.1335	-0.4695	-0.151	0.105	-0.0135	-
1717	XM_002292524.1	THAPSDRAFT_24100	predicted protein	1114	2240	1962	2181	2274	1344	2388	1571	1759	1572	1644	1546	1280	980	900	1.001	0.819	0.968	1.032	0.273	1.099	0.172	-0.001	0.074	-0.015	-0.287	-0.672	-0.797	-
1718	XM_002297109.1	THAPSDRAFT_11315	predicted protein	270	488	394	540	506	286	400	536	548	497	497	440	469	381	306	0.835	0.546	1.002	0.91	0.082	0.566	0.023	-0.12	-0.108	-0.29	-0.192	-0.493	-0.816	-
1719	XM_002287838.1	THAPSDRAFT_21324	predicted protein	2204	2946	3758	3598	4227	2066	4546	2016	1868	2222	1969	2176	1642	1563	1400	0.417	0.767	0.708	0.94	-0.093	1.043	-0.1	0.144	-0.024	0.117	-0.288	-0.362	-0.521	-
1720	XM_002293678.1	THAPSDRAFT_24809	predicted protein	786	1198	1434	1312	1174	826	1584	1276	1305	1064	1329	1352	862	858	880	0.607	0.868	0.738	0.58	0.073	1.007	0.039	-0.256	0.066	0.091	-0.559	-0.567	-0.531	-
1721	XM_002288394.1	THAPSDRAFT_39973	glucose-6-phosphate isomerase (GPI2)	2002	4864	3089	2778	3021	2940	3688	1954	1692	1976	2300	2082	1640	1416	1366	1.28	0.625	0.473	0.594	0.554	0.882	-0.204	0.007	0.236	0.095	-0.254	-0.472	-0.516	-
1722	XM_002291461.1	THAPSDRAFT_23148	predicted protein	5188	10602	7430	7004	8238	7230	10074	5929	5944	5520	5334	5017	3856	4246	4491	1.029	0.518	0.432	0.667	0.476	0.923	0.008	-0.112	-0.146	-0.238	-0.625	-0.476	-0.395	-
1723	XM_002289646.1	THAPSDRAFT_4254	predicted protein	1828	2991	2612	2460	2529	2355	4214	1255	1210	1021	1203	1449	1038	987	1024	0.703	0.515	0.429	0.468	0.366	1.196	-0.05	-0.296	-0.059	0.204	-0.275	-0.346	-0.294	-
1724	XM_002291094.1	THAPSDRAFT_262924	hypothetical protein THAPSDRAFT_262924	1054	1738	1299	1460	1590	1156	2258	1408	1162	1138	1274	1586	1200	964	868	0.718	0.308	0.473	0.599	0.136	1.094	-0.277	-0.307	-0.144	0.173	-0.23	-0.545	-0.697	-
1725	XM_002288587.1	THAPSDRAFT_4019	predicted protein	750	1051	1931	1441	1112	990	1681	696	962	760	539	636	534	446	531	0.487	1.362	0.934	0.566	0.4	1.155	0.464	0.124	-0.367	-0.131	-0.384	-0.642	-0.391	-
1726	XM_002288813.1	THAPSDRAFT_3494	predicted protein	1340	1475	2596	2522	1820	1696	2918	1384	1408	1094	1372	1556	1036	1147	1238	0.139	0.956	0.912	0.441	0.342	1.121	0.025	-0.341	-0.011	0.171	-0.416	-0.269	-0.158	-
1727	XM_002286828.1	THAPSDRAFT_31075	predicted protein	189	512	460	470	422	265	474	398	371	347	505	462	390	346	318	1.376	1.258	1.297	1.1075	0.4505	1.1845	-0.0845	-0.184	0.3715	0.226	-0.0045	-0.1755	-0.305	-
1728	XM_002296393.1	THAPSDRAFT_24335	predicted protein	4341	8652	8154	7944	8340	5757	9282	5318	5699	5090	7272	6582	5522	4092	4424	0.994	0.907	0.872	0.938	0.408	1.095	0.09	-0.086	0.451	0.298	0.054	-0.383	-0.27	-
1729	XM_002289712.1	THAPSDRAFT_22218	predicted protein	21097	38605	35056	40319	45348	38978	44026	19938	19266	17052	24242	32068	25002	19386	15518	0.868	0.733	0.93	1.104	0.886	1.06	-0.049	-0.227	0.282	0.685	0.326	-0.04	-0.363	-
1730	XM_002286344.1	THAPSDRAFT_16236	predicted protein	957	2014	2010	1716	1862	1737	1633	921	836	827	1200	1264	874	906	1044	1.0595	1.0765	0.808	0.9755	0.8195	0.833	-0.1965	-0.1805	0.336	0.405	-0.1045	-0.094	0.107	-
1731	XM_002288636.1	THAPSDRAFT_268410	cyclin dependent kinase	1697	4374	3664	2884	3638	3890	5106	1608	1483	1873	2358	2024	1790	1458	1316	1.365	1.109	0.764	1.1	1.196	1.562	-0.116	0.22	0.552	0.333	0.156	-0.14	-0.29	-
1732	XM_002287285.1	THAPSDRAFT_2492	predicted protein	491	1108	938	818	1042	924	1525	662	501	639	731	721	550	493	476	1.1055	0.8775	0.695	0.9625	0.754	1.4225	-0.4485	-0.0795	0.131	0.125	-0.245	-0.42	-0.533	-
1733	XM_002286329.1	THAPSDRAFT_20971	predicted protein	327	651	525	481	613	479	952	674	541	616	610	638	596	505	426	0.9915	0.682	0.555	0.903	0.551	1.5395	-0.3085	-0.1245	-0.1355	-0.0705	-0.169	-0.4105	-0.6555	-
1734	XM_002294602.1	THAPSDRAFT_264730	hypothetical protein THAPSDRAFT_264730	2392	5182	3782	3661	3770	3540	6166	3014	2100	2558	3688	4287	3182	2442	1700	1.115	0.661	0.593	0.655	0.563	1.321	-0.505	-0.268	0.307	0.525	0.095	-0.287	-0.81	-
1735	XM_002295964.1	THAPS_263313	predicted protein	6696	10338	10140	11144	11622	9664	17901	10166	8424	8574	11524	12024	9240	7498	5951	0.621	0.595	0.732	0.796	0.524	1.412	-0.27	-0.247	0.183	0.243	-0.136	-0.438	-0.772	-
1736	XM_002295545.1	THAPS_10906	predicted protein	662	1417	900	1145	1140	1014	1978	474	618	508	471	644	430	288	400	1.091	0.44	0.794	0.784	0.616	1.583	0.382	0.108	-0.01	0.46	-0.138	-0.705	-0.336	-
1737	XM_002294225.1	THAPSDRAFT_264322	eukaryotic translation initiation factor	2023	4200	4900	3248	4488	4922	5106	3320	3549	2685	2727	3578	3146	2910	2555	1.054	1.274	0.683	1.15	1.278	1.283	0.098	-0.315	-0.283	0.109	-0.076	-0.19	-0.379	-
1738	XM_002293879.1	THAPSDRAFT_24820	predicted protein	1694	4267	3704	2802	3522	3428	3816	2456	2582	1803	2080	2171	2179	2219	2290	1.345	1.133	0.733	1.062	1.0115	1.174	0.084	-0.438	-0.229	-0.1845	-0.1605	-0.1485	-0.1175	-
1739	XM_002294312.1	THAPSDRAFT_25229	predicted protein	535	1139	1067	602	996	1242	1220	762	776	640	617	817	630	653	689	1.09	0.994	0.167	0.898	1.216	1.174	0.027	-0.252	-0.306	0.1	-0.273	-0.223	-0.144	-
1740	XM_002292154.1	THAPSDRAFT_36099	NifU like N terminal domain, iron	12370	42966	27338	20614	22153	29291	21994	13430	10566	10810	14144	18622	13314	13432	11200	1.796	1.144	0.686	0.839	1.244	0.83	-0.347	-0.313	0.075	0.466	-0.014	0	-0.264	-
1741	XM_002296316.1	THAPS_35274	predicted protein	410	1228	872	718	717	948	576	428	360	354	387	467	412	320	338	1.525	1.074	0.807	0.805	1.209	0.449	-0.248	-0.305	-0.143	0.129	-0.058	-0.424	-0.357	-
1742	XM_002287551.1	THAPSDRAFT_32477	ornithine decarboxylase	888	1540	2389	2544	1460	1689	2484	1731	1092	1084	1690	1510	1502	1822	1860	0.786	1.424	1.516	0.717	0.928	1.465	-0.667	-0.677	-0.036	-0.199	-0.205	0.074	0.103	-
1743	XM_002294760.1	THAPSDRAFT_38597	Pyruvate formate-lyase	98	278	225	252	262	201	264	408	420	504	832	481	395	310	227	1.497	1.194	1.313	1.4	1.031	1.421	0.044	0.285	1.029	0.235	-0.046	-0.401	-0.845	-
1744	XM_002294933.1	THAPSDRAFT_38760	pyruvate formate-lyase	173	622	592	445	432	312	396	726	582	830	1190	673	550	470	322	1.836	1.659	1.331	1.312	0.853	1.195	-0.319	0.191	0.713	-0.109	-0.4	-0.627	-1.17	-
1745	XM_002287227.1	THAPSDRAFT_268242	hypothetical protein THAPSDRAFT_268242	6642	14972	17315	13187	18978	15607	13556	6038	5406	7390	7696	5462	5980	6080	3702	1.174	1.378	0.984	1.512	1.236	0.998	-0.137	0.314	0.367	-0.124	-0.01	0.033	-0.694	-
1746	XM_002296598.1	THAPSDRAFT_36689	pyruvate formate-lyase	98	292	167	222	202	267	138	248	162	264	346	223	192	207	204	1.564	0.764	1.135	1.046	1.442	0.481	-0.61	0.059	0.491	-0.147	-0.367	-0.252	-0.313	-
1747	XM_002291104.1	THAPSDRAFT_262941	hypothetical protein THAPSDRAFT_262941	266	673	720	731	605	258	456	380	264	358	414	270	335	226	188	1.344	1.442	1.434	1.166	-0.044	0.758	-0.529	-0.085	0.113	-0.512	-0.184	-0.75	-1.02	-
1748	XM_002297137.1	THAPSDRAFT_11372	predicted protein	1678	3502	3048	3335	3324	2374	2791	3070	2200	2692	3378	2330	2272	1666	1277	1.062	0.86	0.99	0.987	0.497	0.728	-0.481	-0.189	0.138	-0.397	-0.434	-0.882	-1.265	-
1749	XM_002293734.1	THAPSDRAFT_37376	myosin heavy chain-like protein	184	212	426	422	432	234	336	407	480	412	583	266	342	230	226	0.207	1.213	1.186	1.217	0.35	0.858	0.228	0.012	0.514	-0.617	-0.257	-0.822	-0.851	-
1750	XM_002286355.1	THAPSDRAFT_20988	predicted protein	526	1086	911	1066	1023	670	752	510	485	504	494	489	482	421	411	1.052	0.798	1.023	0.965	0.354	0.521	-0.071	-0.013	-0.041	-0.056	-0.08	-0.273	-0.307	-
1751	XM_002293735.1	THAPSDRAFT_24871	predicted protein	894	1925	1562	1506	1612	1021	1228	1034	795	1025	988	959	919	836	785	1.1005	0.8055	0.7535	0.8535	0.182	0.4605	-0.3765	-0.014	-0.062	-0.107	-0.174	-0.31	-0.403	-
1752	XM_002287961.1	THAPSDRAFT_21457	predicted protein	4404	8968	5858	6230	7844	5694	6252	3317	3081	2742	3076	3476	3162	2629	2817	1.026	0.41	0.498	0.831	0.369	0.505	-0.099	-0.281	-0.099	0.077	-0.059	-0.325	-0.225	-
1753	XM_002291758.1	THAPSDRAFT_263389	hypothetical protein THAPSDRAFT_263389	186	406	265	296	390	190	190	187	162	195	172	144	173	150	160	1.122	0.509	0.658	1.054	0.027	-0.016	-0.205	0.063	-0.12	-0.397	-0.114	-0.31	-0.216	-
1754	XM_002292944.1	THAPSDRAFT_9007	predicted protein	801	2058	1507	1554	1671	1240	1799	897	1486	1478	1239	681	856	804	745	0.8355	0.6885	0.6585	0.611	0.265	0.3325	0.3585	0.2945	0.243	-0.2515	-0.0675	-0.113	-0.225	-
1755	XM_002292639.1	THAPSDRAFT_8459	predicted protein	398	910	650	628	639	400	440	390	372	416	399	389	385	340	322	1.192	0.705	0.649	0.682	0.005	0.114	-0.07	0.068	0.031	-0.008	-0.02	-0.196	-0.279	-
1756	XM_002293692.1	THAPSDRAFT_9790	predicted protein	2134	5838	3525	3817	4242	2438	3089	2192	2872	2223	2408	2048	2434	2178	2260	1.45	0.724	0.838	0.986	0.191	0.533	0.397	0.025	0.139	-0.095	0.151	-0.002	0.047	-
1757	XM_002286578.1	THAPSDRAFT_1057	predicted protein	765	1799	1075	1000	1532	994	1000	570	581	671	599	529	578	502	490	1.23	0.49	0.382	0.998	0.378	0.385	0.03	0.239	0.075	-0.105	0.023	-0.184	-0.221	-
1758	XM_002289437.1	THAPSDRAFT_40445	predicted protein	3237	8040	5049	5639	6041	3574	4871	3406	3906	4112	3130	1971	3169	3388	3566	1.3105	0.641	0.8045	0.8845	0.135	0.591	0.1975	0.2575	-0.121	-0.778	-0.106	0.0005	0.0725	-
1759	XM_002290703.1	THAPSDRAFT_5502	predicted protein	621	1468	1377	1168	1193	511	916	492	571	584	606	516	450	344	308	1.1715	1.153	0.9225	0.943	-0.2765	0.573	0.213	0.2255	0.2985	0.0665	-0.136	-0.5205	-0.679	-
1760	XM_002297543.1	THAPSDRAFT_bd1945	predicted protein	2676	4938	6724	5418	4208	1984	5810	2342	3316	2466	2119	2230	1942	1716	1500	0.873	1.335	1.023	0.654	-0.428	1.124	0.5	0.074	-0.144	-0.071	-0.27	-0.448	-0.643	-
1761	XM_002291672.1	THAPSDRAFT_269327	plastid RNA polymerase sigma factor	7375	17911	12946	12852	10974	4321	9741	5232	6495	5256	5272	4805	4248	3489	2583	1.275	0.811	0.801	0.567	-0.7755	0.3965	0.3155	0.0035	0.0145	-0.118	-0.2965	-0.58	-1.0145	-
1762	XM_002287533.1	THAPSDRAFT_21549	predicted protein	1424	3312	2594	2064	1669	865	2015	806	898	720	810	756	630	516	534	1.218	0.864	0.536	0.228	-0.719	0.499	0.157	-0.176	0.007	-0.093	-0.353	-0.643	-0.593	-
1763	XM_002293302.1	THAPSDRAFT_24623	predicted protein	3963	8328	4977	6924	6198	2049	7344	3054	3535	3076	3447	3047	2886	2304	2284	1.0585	0.3265	0.7975	0.626	-0.9545	0.88	0.196	0.001	0.1705	0.003	-0.0955	-0.416	-0.431	-
1764	XM_002286677.1	THAPSDRAFT_20743	predicted protein	8664	18525	12655	11786	11366	7189	18464	5057	4350	5695	6364	5403	4311	4225	4251	1.06	0.5665	0.422	0.383	-0.299	1.146	-0.2625	0.124	0.2745	0.08	-0.2885	-0.2875	-0.285	-
1765	XM_002289913.1	THAPSDRAFT_33766	predicted protein	1861	4092	2695	2478	2668	2022	3411	1503	1290	1402	1486	1425	1226	1248	1188	1.1365	0.5365	0.413	0.526	0.1255	0.884	-0.223	-0.1075	-0.013	-0.077	-0.2945	-0.2735	-0.3525	-
1766	XM_002289068.1	THAPSDRAFT_4016	predicted protein	166	368	256	206	220	173	318	178	108	136	184	214	152	138	126	1.136	0.618	0.307	0.399	0.056	0.929	-0.74	-0.393	0.046	0.259	-0.23	-0.365	-0.5	-
1767	XM_002291144.1	THAPSDRAFT_23230	predicted protein	960	2142	1698	1532	1382	1031	1478	980	672	852	1222	1106	714	627	592	1.157	0.822	0.675	0.526	0.099	0.622	-0.545	-0.238	0.319	0.175	-0.457	-0.645	-0.726	-
1768	XM_002288806.1	THAPSDRAFT_32546	probable microsomal delta-5 desaturase	6084	13142	11786	10324	7216	5294	8868	5564	4024	5330	6232	6563	3931	3316	3390	1.112	0.954	0.763	0.245	-0.2	0.517	-0.47	-0.08	0.164	0.239	-0.501	-0.749	-0.714	-
1769	XM_002290850.1	THAPSDRAFT_262659	probable trypsin-like serine protease	520	1196	940	878	570	552	814	748	526	456	1006	1078	614	584	577	1.204	0.85	0.742	0.127	0.077	0.641	-0.338	-0.526	0.615	0.713	-0.097	-0.169	-0.185	-
1770	XM_002293341.1	THAPSDRAFT_9465	predicted protein	548	1114	1245	619	602	532	684	365	274	250	362	425	324	391	426	1.0225	1.1835	0.1635	0.132	-0.0435	0.3155	-0.418	-0.539	0.003	0.2245	-0.165	0.094	0.204	X
1771	XM_002296979.1	THAPSDRAFT_38231	cytochrome b6-f complex iron-sulfur subunit, chloroplast precursor	78	290	205	96	98	84	197	121	120	130	216	144	112	108	88	1.883	1.369	0.289	0.316	0.101	1.332	-0.003	0.094	0.808	0.276	-0.09	-0.137	-0.455	-
1772	XM_002287635.1	THAPSDRAFT_261233	pyruvate dehydrogenase kinase	356	1495	828	455	556	590	747	512	432	399	694	395	329	427	498	2.039	1.218	0.359	0.646	0.734	1.052	-0.243	-0.357	0.443	-0.372	-0.636	-0.261	-0.039	-
1773	XM_002295802.1	THAPS_35248	predicted protein	1067	2738	1667	1866	2699	3827	2584	1135	1418	1275	994	932	1306	1658	1764	1.3635	0.657	0.811	1.334	1.8105	1.291	0.2465	0.145	-0.204	-0.303	0.1885	0.4835	0.55	-
1774	XM_002296897.1	THAPSDRAFT_11147	predicted protein	254	582	506	464	748	837	703	440	460	448	410	410	474	497	513	1.191	0.991	0.873	1.561	1.718	1.47	0.063	0.018	-0.104	-0.1	0.107	0.174	0.221	-
1775	XM_002288892.1	THAPSDRAFT_21860	predicted protein	996	2155	2098	1832	2222	3338	2832	1292	1745	1192	1140	1181	1256	1549	2014	1.113	1.071	0.869	1.157	1.745	1.508	0.44	-0.119	-0.171	-0.122	-0.033	0.272	0.649	-
1776	XM_002291335.1	THAPSDRAFT_6012	predicted protein	1735	3313	3363	2923	3730	5572	4738	2029	2333	1668	1744	1878	1788	2421	2626	0.934	0.952	0.752	1.103	1.68	1.436	0.203	-0.28	-0.217	-0.126	-0.182	0.256	0.364	-
1777	XM_002296234.1	THAPS_23545	predicted protein	4358	7374	8700	6882	10194	16244	13402	11732	11865	12332	8671	7710	10842	13642	14662	0.759	0.995	0.659	1.225	1.895	1.618	0.016	0.07	-0.436	-0.606	-0.114	0.218	0.322	-
1778	XM_002291327.1	THAPSDRAFT_40925	DNA directed RNA polymerase II, second largest subunit	11988	24870	19905	21032	26965	39680	28752	14990	15704	14997	10096	11233	11885	16660	18686	1.0425	0.7275	0.802	1.1565	1.72	1.245	0.079	0.002	-0.5495	-0.4025	-0.3135	0.1695	0.3295	-
1779	XM_002290580.1	THAPSDRAFT_22659	predicted protein	1311	3883	3249	2335	3024	4308	3656	2426	3524	2676	1656	1939	2223	2306	2418	1.551	1.309	0.827	1.2005	1.713	1.479	0.538	0.143	-0.549	-0.3245	-0.127	-0.0765	-0.012	-
1780	XM_002295582.1	THAPS_10979	predicted protein	1000	2200	1594	2070	2728	2585	2598	1140	1528	1212	725	924	898	1122	1270	1.136	0.67	1.043	1.443	1.367	1.376	0.425	0.089	-0.653	-0.301	-0.341	-0.019	0.16	-
1781	XM_002288147.1	THAPSDRAFT_33252	predicted protein	498	1580	741	766	1168	2115	1285	779	1176	726	448	580	802	1086	1160	1.6685	0.573	0.629	1.23	2.0595	1.335	0.5955	-0.1085	-0.797	-0.4265	0.0385	0.4695	0.5635	-
1782	XM_002297561.1	THAPSDRAFT_bd190	predicted protein	387	980	556	586	902	1533	938	603	879	570	357	474	580	770	805	1.327	0.517	0.589	1.22	1.986	1.257	0.545	-0.08	-0.752	-0.353	-0.052	0.352	0.417	-
1783	XM_002288478.1	THAPSDRAFT_261910	hypothetical protein THAPSDRAFT_261910	1140	2852	2918	2529	2748	4493	3342	2046	2264	2214	1998	1906	2472	2898	2752	1.323	1.356	1.15	1.27	1.979	1.547	0.146	0.111	-0.035	-0.103	0.27	0.501	0.427	-
1784	XM_002290167.1	THAPSDRAFT_5295	predicted protein	704	2046	1636	1600	2046	2550	1348	1024	946	1081	862	858	984	1009	1076	1.543	1.221	1.19	1.544	1.862	0.939	-0.116	0.078	-0.25	-0.255	-0.064	-0.023	0.069	-
1785	XM_002292427.1	THAPSDRAFT_23988	predicted protein	3474	14694	6666	7462	13305	9105	8484	7820	7830	10076	7922	4096	7644	9075	8786	2.082	0.939	1.0935	1.925	1.3935	1.284	-0.011	0.3715	0.0205	-0.9405	-0.037	0.2165	0.1715	-
1786	XM_002295630.1	THAPS_23334	Silaffin-like protein SFLP61 (Scheffel et al., 2011)	3567	13404	7977	6178	8832	9768	9314	7326	5818	7046	5789	2930	5805	7752	5897	1.91	1.16	0.792	1.308	1.454	1.385	-0.331	-0.054	-0.339	-1.328	-0.35	0.081	-0.311	-
1787	XM_002286923.1	THAPSDRAFT_1744	predicted protein	747	1792	1307	1112	1364	1280	1170	865	748	679	630	625	634	675	712	1.267	0.813	0.579	0.873	0.783	0.651	-0.209	-0.35	-0.459	-0.471	-0.449	-0.362	-0.286	-
1788	XM_002291403.1	THAPSDRAFT_6150	predicted protein	260	570	396	330	456	405	331	393	307	342	298	278	300	322	292	1.131	0.607	0.345	0.796	0.637	0.316	-0.355	-0.201	-0.404	-0.507	-0.384	-0.288	-0.424	-
1789	XM_002292428.1	THAPSDRAFT_23989	predicted protein	1578	3218	2080	2217	2734	2722	2682	1641	1448	1411	1366	1190	1388	1443	1318	1.033	0.403	0.493	0.794	0.79	0.766	-0.181	-0.221	-0.264	-0.473	-0.242	-0.186	-0.319	-
1790	XM_002286803.1	THAPSDRAFT_14924	predicted protein	369	856	646	514	574	788	635	460	319	394	409	464	402	418	410	1.217	0.808	0.481	0.639	1.089	0.761	-0.531	-0.224	-0.173	0.012	-0.204	-0.14	-0.171	-
1791	XM_002293052.1	THAPSDRAFT_24562	predicted protein	956	2041	1321	1442	1656	1630	1226	1302	877	1150	1201	1116	1284	1200	1156	1.092	0.465	0.592	0.791	0.768	0.33	-0.564	-0.173	-0.109	-0.219	-0.013	-0.111	-0.164	-
1792	XM_002291826.1	THAPSDRAFT_7708	predicted protein	772	1354	1224	1319	1349	1699	827	739	586	567	662	663	577	649	643	0.8045	0.68	0.771	0.815	1.116	0.0455	-0.3545	-0.3615	-0.1485	-0.161	-0.361	-0.2015	-0.2365	-
1793	XM_002289443.1	THAPSDRAFT_28025	hypothetical protein THAPSDRAFT_28025	2316	4679	3335	3414	4532	4561	2438	2044	1352	1946	1602	1534	1630	1574	1374	1.014	0.525	0.56	0.967	0.973	0.066	-0.593	-0.068	-0.348	-0.411	-0.325	-0.374	-0.569	-
1794	XM_002292805.1	THAPSDRAFT_8417	predicted protein	1976	4100	3286	2188	2955	4012	2287	1493	1730	1451	1074	1288	1252	1297	1212	1.034	0.732	0.145	0.58	1.02	0.209	0.215	-0.042	-0.472	-0.211	-0.252	-0.201	-0.299	-
1795	XM_002297535.1	THAPSDRAFT_bd1941	predicted protein	28212	66860	41112	45677	50978	37404	45482	73592	69465	67844	71468	45627	57512	78094	80905	1.244	0.546	0.697	0.856	0.409	0.683	-0.083	-0.118	-0.043	-0.69	-0.357	0.086	0.134	-
1796	XM_002291883.1	THAPSDRAFT_23894	predicted protein	18721	39578	29574	30857	35288	27282	35530	60826	49410	51729	51605	34729	42868	54760	57511	1.09	0.676	0.7395	0.907	0.559	0.9445	-0.3085	-0.2245	-0.2285	-0.7995	-0.497	-0.1515	-0.119	-
1797	XM_002290995.1	THAPSDRAFT_40995	predicted protein	2418	6811	3595	2844	3426	4154	4301	2356	2144	1922	1758	1624	1499	2021	2416	1.492	0.569	0.231	0.501	0.78	0.831	-0.129	-0.301	-0.415	-0.531	-0.646	-0.213	0.043	-
1798	XM_002288569.1	THAPSDRAFT_22026	predicted protein	759	1819	1076	882	1144	1296	1105	812	601	599	599	648	622	680	746	1.259	0.499	0.216	0.592	0.763	0.542	-0.423	-0.431	-0.429	-0.31	-0.37	-0.241	-0.108	-
1799	XM_002291869.1	THAPSDRAFT_269392	hypothetical protein THAPSDRAFT_269392	7041	26037	9912	11182	16958	13840	8292	5328	4782	6498	4605	2727	3765	4664	4385	1.874	0.494	0.668	1.268	0.974	0.233	-0.155	0.289	-0.208	-0.963	-0.499	-0.189	-0.278	-
1800	XM_002292614.1	THAPSDRAFT_8420	predicted protein	216	847	378	376	516	424	346	362	284	334	274	262	282	268	242	1.971	0.806	0.801	1.252	0.973	0.68	-0.349	-0.12	-0.406	-0.469	-0.357	-0.434	-0.582	-
1801	XM_002295384.1	THAPS_38071	predicted protein	652	2353	1172	965	1373	1526	1275	1030	785	734	725	748	704	712	668	1.851	0.845	0.554	1.073	1.215	0.964	-0.399	-0.484	-0.5	-0.456	-0.544	-0.526	-0.621	-
1802	XM_002294721.1	THAPSDRAFT_11586	predicted protein	1058	3276	1227	1506	2198	1981	1656	1150	772	672	947	1042	896	910	756	1.628	0.214	0.51	1.051	0.906	0.635	-0.573	-0.774	-0.278	-0.139	-0.363	-0.336	-0.603	-
1803	XM_002292605.1	THAPSDRAFT_269503	TpHSF_1e	312	761	440	610	636	772	436	814	558	401	616	594	526	587	538	1.285	0.495	0.965	1.024	1.307	0.485	-0.545	-1.027	-0.402	-0.459	-0.63	-0.472	-0.605	-
1804	XM_002291199.1	THAPSDRAFT_6529	predicted protein	353	1415	1145	407	751	718	418	230	146	152	163	210	214	288	264	1.9575	1.6725	0.2105	1.085	0.966	0.242	-0.616	-0.5575	-0.452	-0.0885	-0.0625	0.349	0.222	-
1805	XM_002293029.1	THAPSDRAFT_24537	predicted protein	2062	6384	4304	2416	3662	4530	2421	991	684	567	540	410	751	1183	1244	1.59	1.033	0.22	0.829	1.141	0.232	-0.516	-0.811	-0.855	-1.255	-0.38	0.275	0.348	-
1806	XM_002288905.1	THAPSDRAFT_21875	predicted protein	6996	14448	12533	12360	18173	16176	9228	5208	6304	4552	3488	5089	5486	6895	6816	1.048	0.842	0.813	1.379	1.21	0.4	0.275	-0.201	-0.579	-0.036	0.068	0.4	0.384	-
1807	XM_002290804.1	THAPSDRAFT_5698	predicted protein	536	984	938	852	1182	1182	642	480	740	450	339	376	456	548	524	0.873	0.807	0.666	1.14	1.137	0.258	0.631	-0.085	-0.495	-0.344	-0.07	0.198	0.134	-
1808	XM_002292216.1	THAPSDRAFT_23979	predicted protein	6426	14442	10608	8889	13446	12911	7241	3855	5827	3099	4014	3395	4410	4931	5059	1.141	0.743	0.4635	1.0725	0.9685	0.225	0.552	-0.308	0.007	-0.219	0.146	0.303	0.3325	-
1809	XM_002291947.1	THAPSDRAFT_18190	predicted prolyl 4-hydroxylase	853	2092	1618	1440	1370	1530	910	663	1036	798	542	576	617	768	866	1.292	0.918	0.756	0.685	0.843	0.094	0.646	0.246	-0.29	-0.203	-0.103	0.211	0.386	-
1810	XM_002288457.1	THAPSDRAFT_3768	predicted protein	7028	15270	10393	10876	13194	11125	8512	3476	4125	4526	3290	2950	3989	4848	4814	1.0785	0.5775	0.599	0.795	0.5675	0.091	0.0675	0.303	-0.0895	-0.2395	0.1915	0.421	0.359	-
1811	XM_002286404.1	THAPSDRAFT_21044	predicted protein	4601	6668	11149	8961	5980	6570	7336	3688	4364	3652	3385	3564	3786	4452	5197	0.535	1.277	0.961	0.374	0.514	0.673	0.242	-0.015	-0.123	-0.049	0.038	0.272	0.495	-
1812	XM_002289166.1	THAPSDRAFT_27773	predicted protein	2086	2704	4330	2914	3048	2786	2659	1441	1992	1364	1233	1516	1458	1608	1734	0.373	1.052	0.479	0.547	0.411	0.34	0.469	-0.082	-0.221	0.081	0.025	0.167	0.276	-
1813	XM_002291348.1	THAPSDRAFT_262785	SWI/SNF related, matrix associated, actin dependent regulator of chromatin, atpase-like protein	2986	8296	5876	4830	5114	6472	5100	2864	5756	2518	1747	1696	1870	2580	2573	1.416	0.973	0.688	0.774	1.116	0.743	1.002	-0.192	-0.715	-0.757	-0.617	-0.151	-0.156	-
1814	XM_002291349.1	THAPSDRAFT_34710	predicted protein	660	2261	1144	1212	957	1154	608	566	1172	458	432	441	406	574	532	1.685	0.8035	0.8365	0.507	0.7355	-0.3605	0.966	-0.2615	-0.352	-0.3525	-0.4495	-0.0225	-0.1245	-
1815	XM_002289444.1	THAPSDRAFT_22413	predicted protein	968	4956	2224	1252	1706	1784	2504	894	1085	1062	928	793	912	1085	1196	2.356	1.186	0.369	0.816	0.879	1.359	0.279	0.243	0.055	-0.173	0.025	0.279	0.419	-
1816	XM_002288777.1	THAPSDRAFT_3415	predicted protein	126	710	150	167	199	161	295	112	186	114	118	114	120	126	146	2.5005	0.253	0.383	0.6075	0.3405	1.0725	0.689	0.005	0.052	0.0225	0.089	0.1755	0.3675	-
1817	XM_002293135.1	THAPSDRAFT_36979	predicted protein	2016	4686	3087	1652	2074	4767	3040	1169	1192	934	984	869	1446	1936	1909	1.217	0.614	-0.288	0.036	1.24	0.592	0.03	-0.329	-0.242	-0.422	0.312	0.733	0.713	-
1818	XM_002289943.1	THAPSDRAFT_12810	importin beta-1 subunit-like protein	1183	2667	1826	1332	1310	3064	1846	1278	1100	1375	1163	1384	1301	1502	1437	1.178	0.6335	0.1575	0.151	1.3765	0.568	-0.2095	0.064	-0.13	0.121	0.0335	0.237	0.171	-
1819	XM_002286193.1	THAPSDRAFT_31216	oxononanoate synthase	295	1197	436	202	396	642	348	241	338	260	176	214	228	302	346	2.02	0.556	-0.542	0.425	1.123	0.235	0.507	0.129	-0.433	-0.151	-0.062	0.341	0.529	-
1820	XM_002290248.1	THAPSDRAFT_22753	predicted protein	5678	9018	8316	8767	12230	15490	12159	5790	9284	6144	4498	4262	6810	7712	7714	0.664	0.55	0.624	1.105	1.445	1.098	0.682	0.086	-0.365	-0.442	0.232	0.414	0.415	-
1821	XM_002287678.1	THAPSDRAFT_21190	predicted protein	3432	5483	5102	5389	7544	10422	7149	3411	4360	3960	2964	2920	3560	4240	4456	0.681	0.579	0.657	1.1495	1.6075	1.0695	0.348	0.2135	-0.2035	-0.231	0.059	0.31	0.3765	-
1822	XM_002295943.1	THAPS_35239	spliceosome associated factor 3b, subunit 3	3577	4607	5534	5741	7662	9758	8178	3258	3748	3186	2772	2860	3201	4526	5250	0.252	0.629	0.683	1.099	1.448	1.188	0.202	-0.034	-0.233	-0.187	-0.025	0.475	0.688	-
1823	XM_002295872.1	THAPS_35726	RNA or DNA helicase	12800	15668	19932	18292	26338	28928	30422	12711	16440	15084	10259	11396	13325	16920	17596	0.298	0.646	0.521	1.046	1.183	1.256	0.376	0.217	-0.307	-0.153	0.071	0.417	0.474	-
1824	XM_002289928.1	THAPSDRAFT_33432	the t-complex beta chaperonin-like protein	6092	9203	9258	11078	14451	18326	11230	6797	8760	6640	7144	9394	7894	8462	9903	0.52	0.6205	0.8575	1.241	1.5865	0.8835	0.348	-0.0415	0.0455	0.461	0.166	0.2835	0.5095	X
1825	XM_002289037.1	THAPSDRAFT_22009	predicted protein	1950	2888	2456	3342	4592	4962	3852	2043	2550	2027	2066	1910	2058	2482	2631	0.564	0.333	0.775	1.236	1.348	0.979	0.321	-0.013	0.013	-0.097	0.011	0.282	0.365	-
1826	XM_002289304.1	THAPSDRAFT_4510	predicted protein	1648	2877	2860	3098	4176	3454	3412	1938	1964	2006	1620	1766	2012	2063	1912	0.798	0.794	0.908	1.341	1.066	1.049	0.019	0.05	-0.259	-0.136	0.053	0.09	-0.02	-
1827	XM_002292185.1	THAPSDRAFT_263509	mlh1-like protein	811	1376	1545	1421	2054	1773	1441	768	794	721	562	622	842	896	876	0.761	0.928	0.807	1.333	1.128	0.829	0.046	-0.093	-0.452	-0.306	0.131	0.221	0.188	-
1828	XM_002291818.1	THAPSDRAFT_7692	predicted protein	976	1900	1640	2022	2330	2004	1982	1033	1257	1234	832	1069	1356	1409	1327	0.962	0.75	1.046	1.257	1.036	1.011	0.284	0.256	-0.312	0.05	0.392	0.449	0.36	-
1829	XM_002290705.1	THAPSDRAFT_262555	hypothetical protein THAPSDRAFT_262555	888	1474	2136	1638	2538	3170	1598	952	1264	942	792	1032	1239	1371	1446	0.728	1.263	0.88	1.512	1.835	0.84	0.409	-0.014	-0.264	0.112	0.381	0.527	0.6	-
1830	XM_002294377.1	THAPSDRAFT_37928	predicted protein	1260	1958	2517	2084	2658	4401	2748	1324	2023	1439	1157	1548	1766	2058	2056	0.636	0.998	0.727	1.078	1.805	1.123	0.612	0.114	-0.194	0.225	0.415	0.636	0.635	-
[truncated: 4,858 more rows]

## Sheet: Dataset S2
Supplementary Dataset S2. Comparison with the Shrestha et al. (2012) and Smith et al. (2016) datasets. Spreadsheet (.xlsx) columns are labeled with Thaps3 protein ID (Thaps3_PID), gene description, log2-transformed expression ratios of each time point of the Si shift-down experiment compared with the -2h time point, log2-transformed expression ratios of each time point of the Si shift-up experime…
[truncated: 2,368 more rows]

[truncated: 1 more sheets: Dataset S3]
